# Supplementary material for: Introducing CACIE: Development of the first Conceptual Assessment of Children’s Ideas about Evolution
Source: PLoS One. 2025 Sep 3;20(9):e0331380. doi: 10.1371/journal.pone.0331380 (PMC12407416; doi:10.1371/journal.pone.0331380)
Supplement: S2 File — (XLSX) [file pone.0331380.s002.xlsx]

## Sheet: Introduction
	CACIE – Conceptual Assessment of Children's Ideas about Evolution
	Training Manual
	In the sheets below, you will find four interviews that we have compiled during the data collection process. These interviews include a range of answers and challenging cases where opinions about the appropriate category might differ, making them interesting topics for discussion within the rater team beforehand.
	Additionally, the realistic material might provide you with ideas on how to react during an interview when children respond in an unintended way.
	How to use the training guide:
	1. Click on one of the interviews to open it. Each interview includes items with corresponding pictures and a dialogue between the interviewer and a child.
	2. Below the interview, you will see different categories. If a question was skipped, do not select any category. Use the '-' option if the child stated that they have no idea concerning a particular question. Go through the entire interview and for each item, either type in or select your choice from the drop-down menu in the box next to "Your Rating."
	3. Once you have completed the interview, you can check the box at the bottom to compare your ratings with our proposed ratings. The agreement will be indicated as a percentage. The boxes at the bottom right corner of each item will be highlighted in green if the ratings correspond or red if they diverge.
	! To use the training material effectively, ensure that the language in Excel is set to English for the formulas to work correctly. You can adjust this setting by clicking on the File tab, selecting Options, and then Language. Choose English as the preferred language, close all Excel files, and restart the program.

## Sheet: Interview 1
	Interview 1
	Rate this interview and finish by ticking the box below to check how it matches with our rating.
	Intro
			I: Okay, this is the first picture I would like to show you. Have you seen this before?
			C: A fox. I: So you know that animal? Have you seen a fox before? [child nodds] I: Okay. Well, this kind of fox is called red fox.
	Individual Variation
		V1A	I: Look. The fox has a white tail tip. What do you think? Do all red foxes have a white tail tip?
			C: M-m. [shakes head] I: What do you think? Why don’t they all have a white tail tip? C: Well,… hm… They are all unique. I: So, what do you think? How come that they are unique? C: Hm… hm… I: Do you have an idea? C: No.
		-	-
		0	no variation / between-species variation
		1	variation only due to environment, sex, or age / (unsuitable or no explanation)
		2	biological variation (e.g., "inherent uniqueness")
			Your Rating
			Our Rating
			Interrating
	Individual Variation
		V1B	I: If we could look inside the fox, we would find that the fox has a white stomach in its body. What do you think? Do all red foxes have a white stomach in their bodies?
			C: Hmm… M-hm [child nodds] I: So, all of them have a white stomach? C: Yes.
		-	-
		0	no variation / between-species variation
		1	variation only due to environment, sex, or age / (unsuitable or no explanation)
		2	biological variation (e.g., "inherent uniqueness")
			Your Rating
			Our Rating
			Interrating
	Origin of Variation
		V2A	I: What do you think? Why do some red foxes have white paws and some red foxes have black paws?
			C: Because some of them walked through mud.
		-	-
		0	between-species variation / unsuitable answer
		1	variation originates from environment, sex, or age
		2	inter-parental variation [or other random factors (such as mutations)]
			Your Rating
			Our Rating
			Interrating
	Limited Resources
		S1A	I: What do you think? Is there always enough food for all foxes out there? Even if there are a lot of foxes?
			C: M-hm. [child nodds] I: What do you think? Why is that? [child shruggs]
		-	-
		0	unlimited resources
		1	limited resources (unsuitable or no explanation)
		2	limited resources due to external (e.g., climate/ location) or internal (e.g., competition)
			Your Rating
			Our Rating
			Interrating
	Limited Resources
		S1B	I: What do you think? Does it happen sometimes that one fox has more food than another fox?
			C: M-hm. [child nodds] I: What do you think? How come that one fox has more to eat than another fox? C: Because he is hungry. I: And that is why he eats more? [child nodds]
		-	-
		0	equal distribution
		1	unequal distribution (unsuitable or no explanation)
		2	unequal distribution due to external (e.g., climate/ location) or internal (e.g., competition)
			Your Rating
			Our Rating
			Interrating
	Speciation (Origin of Species)
		S4A	I: What do you think? Have there always been foxes in the world? Or was there also a time when there were no foxes?
			C: Hm. [child shruggs] I: You have no idea? C: Hm. [child shruggs]
		-	-
		0	has always existed
		1	has NOT always existed (unsuitable or no explanation)
		2	has NOT always existed but decended from other species (through evolution)
			Your Rating
			Our Rating
			Interrating
	Speciation (Origin of Species)
		S4B	I: What do you think? Will there forever be foxes in the world?
			C: If people don’t stop hunting them, they might all get killed.
		-	-
		0	will exist forever
		1	will NOT exist forever (unsuitable or no explanation)
		2	will NOT exist forever because they will go extict or evolve
			Your Rating
			Our Rating
			Interrating
	Differences in Fitness
		V3A	I: Animals with a good sense of smell are more likely to get food. What do you think? Do all red foxes have a good sense of smell?
			C: M-mh. [child shakes head] I: What do you think? Why is that? C: When they get old their hair turns grey. And then maybe they also can’t smell so good anymore.
		-	-
		0	all have the same preconditions / between-species variation
		1	different preconditions due to environment, sex, or age / (unsuitable or no explanation)
		2	different preconditions ("inherent uniqueness")
			Your Rating
			Our Rating
			Interrating
	Differences in Fitness
		V3B	I: What do you think? What would happen to a fox that wouldn’t have a good sense of smell?
			C: The other foxes would bring him food. I: Ah okay. And would he live as long as the other foxes? Or would he live longer or die earlier? C: Longer. I: Longer? C: Yes, because he gets all that food.
		-	-
		0	no effect (or unsuitable answer)
		1	affects the individual (e.g., less food) but could NOT lead to an earlier death (live the same / live longer)
		2	affects the individual, which could lead to an earlier death
			Your Rating
			Our Rating
			Interrating
	Reproduction
		I1A	I: What do you think? Do foxes have a mother?
			C: Mh. Yes. I: Okay. And do foxes have a father? C: Yes.
		-	-
		0	no biological parents / no member of the same species are involved (e.g., a seed from the store)
		1	through one other individual of the same species but individuals cannot reproduce sexually (e.g., a seed from another apple (tree))
		2	biological parents (sexual reproduction possible)
			Your Rating
			Our Rating
			Interrating
	Inherited Variation
		I2A	I: Now I will show you some more pictures of other animals and plants. And I want you to tell me, which ones could be the parents of this red fox.
			I: Could this fox be a parent of the fox. C: Yes. I: Why this one? Because it is a fox. Okay. Could this dog be a parent of the fox. C: Yes. I: Why this one? C: Because it is an animal. I: Okay. Could this fox be a parent of the fox. C: Yes. I: Could this fern be a parent of the fox. C: M-mh. [shakes head] I: No? Why not? C: It is not an animal. I: Okay. And could this raven be a parent of the fo…
		-	-
		0	does not consider heritable traits (e.g., only species or size/age)
		1	considers heritable traits but does not follow the logic of inheritance (e.g., interbreeding)
		2	considers heritable traits and follows the logic of inheritance
			Your Rating
			Our Rating
			Interrating
	Origin of Variation
		V2B	I: What do you think? Does a fox look different or the same as its parents?
			C: Different. I: What do you think? Why does a fox look different than its parents? [child shrugs]
		-	-
		0	no variation
		1	variation only due to environment, sex, or age / (unsuitable or no explanation)
		2	variation between parents (inter-parental) or other genetic origin
			Your Rating
			Our Rating
			Interrating
	Inherited Variation
		I2B	I: What do you think? Can a fox have siblings?
			C: Yes. I: What do you think? Do all siblings look different? Or do they look the same? C: Different. I: What do you think? Why is that? C: Because the parents wanted it that way. I: And then it became true? C: When my sister was born, my dad wanted her to have brown hair. And when I was born he wanted me to have blond hair. I: You have blond hair. C: Yes. Because my dad wished for that.
		-	-
		0	no variation
		1	random variation / variation only due to environment, sex, or age / (unsuitable or no explanation)
		2	variation between parents (inter-parental) or other genetic origin
			Your Rating
			Our Rating
			Interrating
	Reproduction
		I1B	I: Imagine. If we would put a group of foxes onto an island by themselves with a lot of food and water. We leave them alone then check in with it many years later. What do you think? Would there still be the same number of foxes? Or would there be more or less?
			C: Less. I: What do you think? Why is that? C: Because they die.
		-	-
		0	population size stays the same
		1	population size changes due to other factors than reproduction (e.g. migration or death)
		2	population size increases (through reproduction)
			Your Rating
			Our Rating
			Interrating
	Intro
			I: Okay. So, this is the second picture, I would like to show you. Do you know what that is? Have you seen it before?
			C: A sunflower. I: Right. It is yellow like a sunflower. [child nodds] I: Actually this is a dandelion. [child nodds] I: Have you seen a dandelion before? C: Yes. In our garden.
	Individual Variation
		V1A	I: Look. The dandelion has 200 petals. What do you think? Do all dandelions have 200 petals?
			C: No. I: Why not? C: Because they get more when they get older.
		-	-
		0	no variation / between-species variation
		1	variation only due to environment, sex, or age / (unsuitable or no explanation)
		2	biological variation (e.g., "inherent uniqueness")
			Your Rating
			Our Rating
			Interrating
	Individual Variation
		V1B	I: If we could look inside the dandelion, we would find that the dandelion has white sap in its stem. What do you think? Do all dandelions have white sap in their stem?
			C: Yes.
		-	-
		0	no variation / between-species variation
		1	variation only due to environment, sex, or age / (unsuitable or no explanation)
		2	biological variation (e.g., "inherent uniqueness")
			Your Rating
			Our Rating
			Interrating
	Origin of Variation
		V2A	I: What do you think? Why do some dandelions have rounded leaves and some dandelion have pointed leaves?
			C: Because sometimes they get hurt and then the leaves become like that? I: They become pointed? [child nodds]
		-	-
		0	between-species variation / unsuitable answer
		1	variation originates from environment, sex, or age
		2	inter-parental variation [or other random factors (such as mutations)]
			Your Rating
			Our Rating
			Interrating
	Limited Resources
		S1A	I: What do you think? Is there always enough water for all dandelions out there? Even if there are a lot of dandelions?
			C: Yes. I: What do you think? Why is that? C: Because there is always a lot of rain.
		-	-
		0	unlimited resources
		1	limited resources (unsuitable or no explanation)
		2	limited resources due to external (e.g., climate/ location) or internal (e.g., competition)
			Your Rating
			Our Rating
			Interrating
	Limited Resources
		S1B	I: What do you think? Does it happen sometimes that one dandelion has more water than another dandelions?
			C: M-mh. [child shakes head] I: Because there is always enough rain? C: Yes.
		-	-
		0	equal distribution
		1	unequal distribution (unsuitable or no explanation)
		2	unequal distribution due to external (e.g., climate/ location) or internal (e.g., competition)
			Your Rating
			Our Rating
			Interrating
	Speciation (Origin of Species)
		S4A	I: What do you think? Have there always been dandelions in the world? Or was there also a time when there were no dandelions?
			C: There were always. I: There were always dandelions in the world? C: M-hm. [child nodds]
		-	-
		0	has always existed
		1	has NOT always existed (unsuitable or no explanation)
		2	has NOT always existed but decended from other species (through evolution)
			Your Rating
			Our Rating
			Interrating
	Speciation (Origin of Species)
		S4B	I: What do you think? Will there forever be dandelions in the world?
			C: The children in my kindergarten always plug them and I tell them to stop. I: So, what do you think? Will there be forever dandelions in the world? C: Not if children continue plugging them.
		-	-
		0	will exist forever
		1	will NOT exist forever (unsuitable or no explanation)
		2	will NOT exist forever because they will go extict or evolve
			Your Rating
			Our Rating
			Interrating
	Differences in Fitness
		V3A	I: Plants with long roots are more likely to get food. What do you think? Do all dandelions grow long roots?
			C: Sometimes. I: Sometimes? What do you mean by that? C: Sometimes they have long. I: So, would there be some dandelions that have longer or shorter roots? [child shrugs]
		-	-
		0	all have the same preconditions / between-species variation
		1	different preconditions due to environment, sex, or age / (unsuitable or no explanation)
		2	different preconditions ("inherent uniqueness")
			Your Rating
			Our Rating
			Interrating
	Differences in Fitness
		V3B	I: What do you think? What would happen to a dandelion that wouldn’t have long roots?
			C: People would have to give it more water. I: What do you think? Would it live as long as the other dandelions? Or would it live longer or die earlier? C: As long as the other.
		-	-
		0	no effect (or unsuitable answer)
		1	affects the individual (e.g., less water) but could NOT lead to an earlier death (live the same / live longer)
		2	affects the individual, which could lead to an earlier death
			Your Rating
			Our Rating
			Interrating
	Reproduction
		I1A	I: What do you think? Do dandelions have a mother?
			C: No. I: And do dandelions have a father? C: They don’t have a mother or father. They are not animals. I: So, where do dandelions come from then? C: From seeds. I: And where do those seeds come from? C: Hm… They can be found somewhere. I: Do you know where the seeds could be found? C: Like. In the supermarket.
		-	-
		0	no biological parents / no member of the same species are involved (e.g., a seed from the store)
		1	through one other individual of the same species but individuals cannot reproduce sexually (e.g., a seed from another apple (tree))
		2	biological parents (sexual reproduction possible)
			Your Rating
			Our Rating
			Interrating
	Inherited Variation
		I2A	skipped
			skipped
		-	-
		0	does not consider heritable traits (e.g., only species or size/age)
		1	considers heritable traits but does not follow the logic of inheritance (e.g., interbreeding)
		2	considers heritable traits and follows the logic of inheritance
			Your Rating
			Our Rating
			Interrating
	Origin of Variation
		V2B	skipped
			skipped
		-	-
		0	no variation
		1	variation only due to environment, sex, or age / (unsuitable or no explanation)
		2	variation between parents (inter-parental) or other genetic origin
			Your Rating
			Our Rating
			Interrating
	Inherited Variation
		I2B	I: What do you think? Can a dandelion have siblings?
			C: No.
		-	-
		0	no variation
		1	random variation / variation only due to environment, sex, or age / (unsuitable or no explanation)
		2	variation between parents (inter-parental) or other genetic origin
			Your Rating
			Our Rating
			Interrating
	Reproduction
		0	I: Imagine. If we would put a group of dandelions onto an island by themselves with a lot of sunlight and water. We leave them alone then check in with it many years later. What do you think? Would there still be the same number of dandelions? Would there be more or less?
			C: Mh. More? I: More? So why is that? C: Because they grow. I: What do you mean by “grow”? Do they become more? [interviewer counts with fingers] Or do they grow bigger? [interviewer opens hands as a growing gesture] [childs opens hands as a growing gesture]
		-	-
		0	population size stays the same
		1	population size changes due to other factors than reproduction (e.g. migration or death)
		2	population size increases (through reproduction)
			Your Rating
			Our Rating
			Interrating
	Intro1
			I: Imagine. There is an island in the middle of the sea. On this island, ...
	Intro2
			I: there live crows called hooded-crows. Let's take a closer look at those crows.
	Intro3
			I: There is one group of crows with larger beaks. With these big beaks they eat beetles.
	Intro4
			I: And there is one group of crows with smaller beaks. With these smaller beaks they eat seeds.
	Intro5
			I: Now image, there is a disaster on the island and huge waves flood the part where the beetles have their burrows, and all of the beetles die.
	Differences in Reproduction and Survival Rate
		S2A	I: What do you think? What happens now?
			C: These crows [crows with big beak] have to eat the seeds. I: So, what do you think? Do some of the crows die? C: No. I: No? C: There are enough seeds for all of them.
		-	-
		0	all are affected the same (no differences)
		1	effect on crows with large beaks but they do not die / crows with small beaks die
		2	death of crows with large beaks
			Your Rating
			Our Rating
			Interrating
	Differences in Reproduction and Survival Rate
		S2B	I: What do you think? Will there be more babies of one kind of crows?
			C: Mhhh… I: Do you have any idea? C: No.
		-	-
		0	all are affected the same (no differences)
		1	more offspring of crows with small beaks (but unsuitable/ no explanation) / more offspring with large beaks
		2	more offspring of crows with small beaks (because they are more likely to survive)
			Your Rating
			Our Rating
			Interrating
	Change in Population
		S3A	I: In the beginning we had the same number of crows that ate seeds and crows that ate beetles. Now a few years go by. What do you think? Are there still as many crows with a large beak than before?
			[child nodds]
		-	-
		0	population size does NOT change
		1	population size changes through other factors than death
		2	less/no crows with larger beaks (because they are more likely to die)
			Your Rating
			Our Rating
			Interrating
	Change in Population
		S3B	I: What do you think? Are there still as many crows with a small beak than before?
			C: Yes.
		-	-
		0	population size does NOT change
		1	population size changes through other factors than surviving and reproducing successfully
		2	more crows with smaller beaks (because they are more likely to survive and reproduce)
			Your Rating
			Our Rating
			Interrating
	Speciation (Common Ancestry)
		S4C	I: Look. This is a hooded crow. And here I have another picture of a raven and a carrion crow. What do you think? How come these animals look so much alike?
			C: Because they have black feathers and they all have the same shape.
		-	-
		0	no specific reason / unsuitable answer (e.g. all have black feathers)
		1	they are all of the same kind (e.g., they are all birds or all crows)
		2	they are related (through evolution)
			Your Rating
			Our Rating
			Interrating
	Speciation (Common Ancestry)
		S4D	I: Do you think a hooded-crow and a raven could have babies together?
			C: Mh. No, they can’t… I mean. They could marry. I: What do you mean? Do you mean they could have babies then? C: If they get married they can. Yes.
		-	-
		0	the individuals could reproduce
		1	the individuals could NOT reproduce (no reason / unsuitable answer)
		2	the individuals could NOT reproduce because different species cannot interbreed (are of different species)
			Your Rating
			Our Rating
			Interrating
		FALSE	Interrating

## Sheet: Interview 2
	Interview 2
	Rate this interview and finish by ticking the box below to check how it matches with our rating.
	Intro
			I: Okay, this is the first picture I would like to show you. Have you seen this before?
			C: Is that a lemon tree? I: Hmm. Not exactly. It looks like a lemon tree because of the yellow fruit, right? But actually those are apples. It is an apple tree. C: Ahhhh.
	Individual Variation
		V1A	I: Look. The apple tree has jagged leaves. What do you think? Do all apple trees have jagged leaves?
			C: No. I: Why not? C: In our garden there are a lot of trees. And some have leaves like that and others are different. I: Are they all apple trees? C: No, we have a lot of different trees.
		-	-
		0	no variation / between-species variation
		1	variation only due to environment, sex, or age / (unsuitable or no explanation)
		2	biological variation (e.g., "inherent uniqueness")
			Your Rating
			Our Rating
			Interrating
	Individual Variation
		V1B	I: If we could look inside the apple tree, we would find that the apple tree has a white sap in its trunk. What do you think? Do all apple trees a white sap in their trunks?
			C: I don’t think so. Usually they have rings in their trunk. Sometimes my dad and I count how old a tree is when we find one in the forest. I: So, do some of them have white sap? Or not. C: Not that I am aware of.
		-	-
		0	no variation / between-species variation
		1	variation only due to environment, sex, or age / (unsuitable or no explanation)
		2	biological variation (e.g., "inherent uniqueness")
			Your Rating
			Our Rating
			Interrating
	Origin of Variation
		V2A	I: What do you think? Why do some apple trees have white flowers and some apple trees have pink flowers?
			C: Because it might be a cherry tree. I: The one with the pink flower? C: Yes. I: But those are both apple trees. C: Hm. Then I don’t know. I have never seen an apple tree with flowers.
		-	-
		0	between-species variation / unsuitable answer
		1	variation originates from environment, sex, or age
		2	inter-parental variation [or other random factors (such as mutations)]
			Your Rating
			Our Rating
			Interrating
	Limited Resources
		S1A	I: What do you think? Is there always enough water for all apple trees out there? Even if there are a lot of apple trees?
			C: No. I: Why not? C: Because in summer sometimes there isn’t enough rain.
		-	-
		0	unlimited resources
		1	limited resources (unsuitable or no explanation)
		2	limited resources due to external (e.g., climate/ location) or internal (e.g., competition)
			Your Rating
			Our Rating
			Interrating
	Limited Resources
		S1B	I: What do you think? Does it happen sometimes that one apple tree has more water than another apple tree?
			C: Yes, in summer we have to water the plants in our garden. But if some other do not grow in a garden but on the street, there might be nobody to give them water.
		-	-
		0	equal distribution
		1	unequal distribution (unsuitable or no explanation)
		2	unequal distribution due to external (e.g., climate/ location) or internal (e.g., competition)
			Your Rating
			Our Rating
			Interrating
	Speciation (Origin of Species)
		S4A	I: What do you think? Have there always been apple trees in the world? Or was there also a time when there were no apple trees?
			C: Well, there was a time with no snails. That was the time with the dinosaurs. But did apple trees live at that time. I think so. Because dinosaurs were really big and needed a lot of food. I: So were there forever apple trees? Or was there a time without apple trees? C: They were already there with the dinosaurs.
		-	-
		0	has always existed
		1	has NOT always existed (unsuitable or no explanation)
		2	has NOT always existed but decended from other species (through evolution)
			Your Rating
			Our Rating
			Interrating
	Speciation (Origin of Species)
		S4B	I: What do you think? Will there forever be apple trees in the world?
			C: If there is always enough water they can grow very old. I: So, will there forever be apple trees? C: Some of them.
		-	-
		0	will exist forever
		1	will NOT exist forever (unsuitable or no explanation)
		2	will NOT exist forever because they will go extict or evolve
			Your Rating
			Our Rating
			Interrating
	Differences in Fitness
		V3A	I: Plants with long roots are more likely to get water. What do you think? Do all apple trees grow long roots?
			C: No. I: Why not? C: Because when they grow in a pot they can’t get very long roots. Only when they grow in the soil.
		-	-
		0	all have the same preconditions / between-species variation
		1	different preconditions due to environment, sex, or age / (unsuitable or no explanation)
		2	different preconditions ("inherent uniqueness")
			Your Rating
			Our Rating
			Interrating
	Differences in Fitness
		V3B	I: What do you think? What would happen to an apple tree that wouldn’t have long roots?
			C: Mh…. I: Do you think it would live as long as the other apple trees? Or would it live longer or die earlier? C: As long as the others. I: It would get enough water anyways? C: If it grows in a pot someone will water it. It is only sometimes that people forget to water their plants.
		-	-
		0	no effect (or unsuitable answer)
		1	affects the individual (e.g., less water) but could NOT lead to an earlier death (live the same / live longer)
		2	affects the individual, which could lead to an earlier death
			Your Rating
			Our Rating
			Interrating
	Reproduction
		I1A	I: What do you think? Do apple trees have a mother?
			C: No, I don’t think so. I: And do apple trees have a father? C: No. I: So where do apple trees come from then? C: From apples that grow on apple trees. I: Aha. But you wouldn’t call those mother and father? C: No. I: Okay. So how many trees does it take so that a new tree can grow? Does it take one? Or two? Or more? C: Mh. Just one.
		-	-
		0	no biological parents / no member of the same species are involved (e.g., a seed from the store)
		1	through one other individual of the same species but individuals cannot reproduce sexually (e.g., a seed from another apple (tree))
		2	biological parents (sexual reproduction possible)
			Your Rating
			Our Rating
			Interrating
	Inherited Variation
		I2A	I: Now I will show you some more pictures of other animals and plants. And I want you to tell me, from which one this apple tree could have come from.
			I: Could the apple tree have come from this apple tree? C: You mean from its apple? I: Yes. C: Maybe. I: Why so? C: Because the apple has seeds in it. I: Could the apple tree have come this oak tree? C: Does it have apples? I: No. C: See. I: And could the apple have come from this apple tree? C: No. I: Why not? C: The apples don’t look ripe yet. First they are green, then they turn yellow and the…
		-	-
		0	does not consider heritable traits (e.g., only species or size/age)
		1	considers heritable traits but does not follow the logic of inheritance (e.g., interbreeding)
		2	considers heritable traits and follows the logic of inheritance
			Your Rating
			Our Rating
			Interrating
	Origin of Variation
		V2B	I: What do you think? Does an apple tree look different or the same as the apple tree it came from?
			C: First he has no apples. I: And then, when he has apples? C: Then they also first turn yellow and then red. I: So like the tree from which the apple came? C: Yes.
		-	-
		0	no variation
		1	variation only due to environment, sex, or age / (unsuitable or no explanation)
		2	variation between parents (inter-parental) or other genetic origin
			Your Rating
			Our Rating
			Interrating
	Inherited Variation
		I2B	I: What do you think? Can an apple tree have siblings?
			C: Mh. Maybe from the other apples. I: And what do you think? Would all siblings look different? Or do they look the same? [child exhales] I: Do you have an idea? C: All their apples turn red in the end.
		-	-
		0	no variation
		1	random variation / variation only due to environment, sex, or age / (unsuitable or no explanation)
		2	variation between parents (inter-parental) or other genetic origin
			Your Rating
			Our Rating
			Interrating
	Reproduction
		0	I: Imagine. If we would put a group of apple trees onto an island by themselves with a lot of sunlight and water. We leave them alone then check in with it many years later. What do you think? Would there still be the same number of apple trees? Would there be more or less?
			C: There would be more? I: What do you think? Why is that? C: Because from every apple there would grow a new apple tree.
		-	-
		0	population size stays the same
		1	population size changes due to other factors than reproduction (e.g. migration or death)
		2	population size increases (through reproduction)
			Your Rating
			Our Rating
			Interrating
	Intro
			I: Okay, this is the first picture I would like to show you. Have you seen this before?
			C: Yes, I have seen plenty of those. I: Do you know how they are called? C: Snail. I: Exactly. And this kind of snail is called brown-lipped snail.
	Individual Variation
		V1A	I: Look. The brown-lipped snail has a yellow shell. What do you think? Do all brown-lipped snails have a yellow shell?
			C: No, not all. I: Why not? C: Because some snails are brown and some are more like that colour [points at screen]. I: And is that be the same kind of snail? A brown-lipped-snail like this one? Or is that a different snail. C: It could be a different snail.
		-	-
		0	no variation / between-species variation
		1	variation only due to environment, sex, or age / (unsuitable or no explanation)
		2	biological variation (e.g., "inherent uniqueness")
			Your Rating
			Our Rating
			Interrating
	Individual Variation
		V1B	I: If we could look inside the snail, we would find that the snail has a white stomach in its body. What do you think? Do all brown-lipped snails have a white stomach in their bodies?
			C: A different kind of snail has a different colour maybe.
		-	-
		0	no variation / between-species variation
		1	variation only due to environment, sex, or age / (unsuitable or no explanation)
		2	biological variation (e.g., "inherent uniqueness")
			Your Rating
			Our Rating
			Interrating
	Origin of Variation
		V2A	I: What do you think? Why do some brown-lipped snails have a grey body and some brown-lipped snails have a black body?
			C: Because this one has parents. And this one has parents with that colour. And the other have a different colour.
		-	-
		0	between-species variation / unsuitable answer
		1	variation originates from environment, sex, or age
		2	inter-parental variation [or other random factors (such as mutations)]
			Your Rating
			Our Rating
			Interrating
	Limited Resources
		S1A	I: What do you think? Is there always enough food for all snails out there? Even if there are a lot of snails?
			C: No. I: Why not? C: Because one might live in a garden and another one might live in a city.
		-	-
		0	unlimited resources
		1	limited resources (unsuitable or no explanation)
		2	limited resources due to external (e.g., climate/ location) or internal (e.g., competition)
			Your Rating
			Our Rating
			Interrating
	Limited Resources
		S1B	I: What do you think? Does it happen sometimes that one snail has more food than another snail?
			C: If they live at different places, yes.
		-	-
		0	equal distribution
		1	unequal distribution (unsuitable or no explanation)
		2	unequal distribution due to external (e.g., climate/ location) or internal (e.g., competition)
			Your Rating
			Our Rating
			Interrating
	Speciation (Origin of Species)
		S4A	I: What do you think? Have there always been brown-lipped snails in the world? Or was there also a time when there were no brown-lipped snails?
			C: There was a time without snails. That was the time of the dinosaurs. There were Stegosaurus and Triceratops and Brachiosaurus. I: So how come there are snails now? C: There was a big meteorid and then there was fire everywhere and all the dinosaurs died. I: And what about the snails? C: They got born after all dinosaurs were dead.
		-	-
		0	has always existed
		1	has NOT always existed (unsuitable or no explanation)
		2	has NOT always existed but decended from other species (through evolution)
			Your Rating
			Our Rating
			Interrating
	Speciation (Origin of Species)
		S4B	I: What do you think? Will there forever be brown-lipped snails in the world?
			C: I think so.
		-	-
		0	will exist forever
		1	will NOT exist forever (unsuitable or no explanation)
		2	will NOT exist forever because they will go extict or evolve
			Your Rating
			Our Rating
			Interrating
	Differences in Fitness
		V3A	I: Animals with a good sense of smell are more likely to get food. What do you think? Do all snails have a good sense of smell?
			C: No. I: Why not? C: Because snails don’t have a nose. They eat salad. I: So they don’t have a sense of smell at all? C: Have you ever seen a snail with a nose?! I: No, I haven’t. C: See.
		-	-
		0	all have the same preconditions / between-species variation
		1	different preconditions due to environment, sex, or age / (unsuitable or no explanation)
		2	different preconditions ("inherent uniqueness")
			Your Rating
			Our Rating
			Interrating
	Differences in Fitness
		V3B	skipped
			skipped
		-	-
		0	no effect (or unsuitable answer)
		1	affects the individual (e.g., less food) but could NOT lead to an earlier death (live the same / live longer)
		2	affects the individual, which could lead to an earlier death
			Your Rating
			Our Rating
			Interrating
	Reproduction
		I1A	I: What do you think? Do snails have a mother?
			C: Yes. I: And do they have a father? C: No. I: Why not? C: Maybe they already died. I: So, they had a father once? C: Yes. But then he died.
		-	-
		0	no biological parents / no member of the same species are involved (e.g., a seed from the store)
		1	through one other individual of the same species but individuals cannot reproduce sexually (e.g., a seed from another apple (tree))
		2	biological parents (sexual reproduction possible)
			Your Rating
			Our Rating
			Interrating
	Inherited Variation
		I2A	I: Now I will show you some more pictures of other animals and plants. And I want you to tell me, which ones could be the parents of this brown-lipped snail.
			I: So, could this brown-lipped snail be a parent of the snail? C: Yes. I: Why this one? C: Because it is a snail. I: And could this burgundy snail be a parent of the snail? C: No. I: Why not? C: Because it is a different snail. I: And could this brown-lipped snail be a parent of the snail? C: No. I: Why not? C: Because it has a pink shell. And the other one is yellow. I: Ah, I see. And could this…
		-	-
		0	does not consider heritable traits (e.g., only species or size/age)
		1	considers heritable traits but does not follow the logic of inheritance (e.g., interbreeding)
		2	considers heritable traits and follows the logic of inheritance
			Your Rating
			Our Rating
			Interrating
	Origin of Variation
		V2B	I: What do you think? Does a snail look different or the same as its parents?
			C: Not exactly, but quite alike. I: So how come that they look quite alike? C: [child exhales]… That is a difficult question. I: It is. C: I mean my parents always say that I look like my father. But I have my mother’s eyes. I: Okay, so how come that a snail does not look exactly like its parents. C: Because the parents already look different.
		-	-
		0	no variation
		1	variation only due to environment, sex, or age / (unsuitable or no explanation)
		2	variation between parents (inter-parental) or other genetic origin
			Your Rating
			Our Rating
			Interrating
	Inherited Variation
		I2B	I: What do you think? Can a snail have siblings?
			C: Mh, maybe. I: Okay, and what do you think? Do all siblings look different? Or do they look the same? C: Different. I: Okay, what do you think? Why is that? [child exhales]…. I: Is that a difficult question? C: Yes. I mean, I don’t look like my sister. She looks more like my mom. I: And for snails? C: Maybe boys look more like their dads and girls look more like the moms?
		-	-
		0	no variation
		1	random variation / variation only due to environment, sex, or age / (unsuitable or no explanation)
		2	variation between parents (inter-parental) or other genetic origin
			Your Rating
			Our Rating
			Interrating
	Reproduction
		I1B	I: Imagine. If we would put a group of snails onto an island by themselves with a lot of food and water. We leave them alone then check in with it many years later. What do you think? Would there still be the same number of snails? Would there be more or less?
			C: There would be more. I: What do you think? Why is that? C: Because some of them would get babies.
		-	-
		0	population size stays the same
		1	population size changes due to other factors than reproduction (e.g. migration or death)
		2	population size increases (through reproduction)
			Your Rating
			Our Rating
			Interrating
	Intro1
			I: Imagine. There is an island in the middle of the sea. On this island, ...
	Intro2
			I: there live ferns called eagle ferns. Let's take a closer look at those ferns.
	Intro3
			I: There is one group of ferns that have poison in their leaves. Animals that try to eat the leaves get sick from it and quickly stop.
	Intro4
			I: And there is one group of ferns that do not have poison in their leaves.
	Intro5
			I: Now imagine, a large swarm of grasshoppers flies to the island. Grasshoppers eat the leaves and stems of plants.
	Differences in Reproduction and Survival Rate
		S2A	I: What do you think? What happens now?
			C: The grasshoppers eat the ferns. I: And would some of the ferns die? C: Yes. The one without poison because they cannot defend themselves if they don’t grow poison.
		-	-
		0	all are affected the same (no differences)
		1	effect on unpoisonous ferns but they do not die / poisonous ferns die
		2	death of unpoisonous ferns
			Your Rating
			Our Rating
			Interrating
	Differences in Reproduction and Survival Rate
		S2B	I: What do you think? Will there be more young ferns of one kind of ferns?
			C: Em. I don’t think so. I: Why not? C: I am not sure.
		-	-
		0	all are affected the same (no differences)
		1	more offspring of poisonous ferns (but unsuitable/ no explanation) / more offspring of unpoisonous ferns
		2	more offspring of poisonous ferns (because they are more likely to survive)
			Your Rating
			Our Rating
			Interrating
	Change in Population
		S3A	I: In the beginning we had the same number of ferns that had poison in their leaves and ferns with no poison in their leaves. Now a few years go by. What do you think? Are there still as many ferns without poison in their leaves than before?
			C: No. I: Why not? C: Because they all got eaten by the grasshoppers.
		-	-
		0	population size does NOT change
		1	population size changes through other factors than death
		2	less/no unpoisonous ferns (because they are more likely to die)
			Your Rating
			Our Rating
			Interrating
	Change in Population
		S3B	I: What do you think? Are there still as many ferns with poison in their leaves than before?
			C: Yes. I: What do you think? Why is that? C: Because they could defend themselves.
		-	-
		0	population size does NOT change
		1	population size changes through other factors than surviving and reproducing successfully
		2	more poisonous ferns (because they are more likely to survive and reproduce)
			Your Rating
			Our Rating
			Interrating
	Speciation (Common Ancestry)
		S4C	I: Look. This is an eagle fern. And here I have another picture of a (coastal) woodfern and an (American) royal fern. What do you think? How come these plants look so much alike?
			C: Because they are all ferns.
		-	-
		0	no specific reason / unsuitable answer (e.g. all are green)
		1	they are all of the same kind (e.g., they are all ferns)
		2	they are related (through evolution)
			Your Rating
			Our Rating
			Interrating
	Speciation (Common Ancestry)
		S4D	I: Do you think a eagle fern and a woodfern could have young plants together?
			C: Probably not. I: Why not? C: Because they don’t do that.
		-	-
		0	the individuals could reproduce
		1	the individuals could NOT reproduce (no reason / unsuitable answer)
		2	the individuals could NOT reproduce because different species cannot interbreed (are of different species)
			Your Rating
			Our Rating
			Interrating
		FALSE	Interrating

## Sheet: Interview 3
	Interview 3
	Rate this interview and finish by ticking the box below to check how it matches with our rating.
	Intro
			I: Okay. So, this is the first picture, I would like to show you. Do you know what that is? Have you seen it before?
			C: A sunfl… em... No… a dandelion I: Exactly, well done.
	Individual Variation
		V1A	I: Look. The dandelion has 200 petals. What do you think? Do all dandelions have 200 petals?
			C: No. I: Why not? C: Maybe some of them have mutations. I: Oh. Okay. What are mutations? C: It means that they are different.
		-	-
		0	no variation / between-species variation
		1	variation only due to environment, sex, or age / (unsuitable or no explanation)
		2	biological variation (e.g., "inherent uniqueness")
			Your Rating
			Our Rating
			Interrating
	Individual Variation
		V1B	I: If we could look inside the dandelion, we would find that the dandelion has white sap in its stem. What do you think? Do all dandelions have white sap in their stem?
			C: Not if they have a mutation.
		-	-
		0	no variation / between-species variation
		1	variation only due to environment, sex, or age / (unsuitable or no explanation)
		2	biological variation (e.g., "inherent uniqueness")
			Your Rating
			Our Rating
			Interrating
	Origin of Variation
		V2A	I: What do you think? Why do some dandelions have rounded leaves and some dandelion have pointed leaves?
			C: Maybe this one grew from a seed from a plant with leaves shaped like that. And this one came from another plant.
		-	-
		0	between-species variation / unsuitable answer
		1	variation originates from environment, sex, or age
		2	inter-parental variation [or other random factors (such as mutations)]
			Your Rating
			Our Rating
			Interrating
	Limited Resources
		S1A	I: What do you think? Is there always enough water for all dandelions out there? Even if there are a lot of dandelions?
			C: I think so. I: What do you think? Why is that? C: Because there is always enough rain. Maybe in some regions there is not so much rain. Like in a desert. If a dandelion would grow in a desert it would probably die.
		-	-
		0	unlimited resources
		1	limited resources (unsuitable or no explanation)
		2	limited resources due to external (e.g., climate/ location) or internal (e.g., competition)
			Your Rating
			Our Rating
			Interrating
	Limited Resources
		S1B	I: What do you think? Does it happen sometimes that one dandelion has more water than another dandelions?
			C: If they grow very close maybe one would wrap its roots around the other one. I: And that one would not get as much water as the other one any more? C: No.
		-	-
		0	equal distribution
		1	unequal distribution (unsuitable or no explanation)
		2	unequal distribution due to external (e.g., climate/ location) or internal (e.g., competition)
			Your Rating
			Our Rating
			Interrating
	Speciation (Origin of Species)
		S4A	I: What do you think? Have there always been dandelions in the world? Or was there also a time when there were no dandelions?
			C: There was a time without. I: So how come there are dandelions now? C: Mh. I mean it evolved somehow. From other plants. But I don’t know what kind of plant that was. I do not know many plants.
		-	-
		0	has always existed
		1	has NOT always existed (unsuitable or no explanation)
		2	has NOT always existed but decended from other species (through evolution)
			Your Rating
			Our Rating
			Interrating
	Speciation (Origin of Species)
		S4B	I: What do you think? Will there forever be dandelions in the world?
			C: Hm. They could evolve into another plant. But they could also all die if the world would turn into a desert.
		-	-
		0	will exist forever
		1	will NOT exist forever (unsuitable or no explanation)
		2	will NOT exist forever because they will go extict or evolve
			Your Rating
			Our Rating
			Interrating
	Differences in Fitness
		V3A	I: Plants with long roots are more likely to get food. What do you think? Do all dandelions grow long roots?
			C: No. I: Why not? C: Because they are all different.
		-	-
		0	all have the same preconditions / between-species variation
		1	different preconditions due to environment, sex, or age / (unsuitable or no explanation)
		2	different preconditions ("inherent uniqueness")
			Your Rating
			Our Rating
			Interrating
	Differences in Fitness
		V3B	I: What do you think? What would happen to a dandelion that wouldn’t have long roots?
			C: It would probably die. I: Why so? C: Because it can’t survive without water.
		-	-
		0	no effect (or unsuitable answer)
		1	affects the individual (e.g., less water) but could NOT lead to an earlier death (live the same / live longer)
		2	affects the individual, which could lead to an earlier death
			Your Rating
			Our Rating
			Interrating
	Reproduction
		I1A	I: What do you think? Do dandelions have a mother?
			C: I wouldn’t call it like that. I: So how would you call it? C: Just dandelion. I: And does a dandelion have something like a father? Like a second dandelion? C: No. They just need a bee that flies to the dandelion. Then it grows seed and they spread everywhere.
		-	-
		0	no biological parents / no member of the same species are involved (e.g., a seed from the store)
		1	through one other individual of the same species but individuals cannot reproduce sexually (e.g., a seed from another apple (tree))
		2	biological parents (sexual reproduction possible)
			Your Rating
			Our Rating
			Interrating
	Inherited Variation
		I2A	I: Now I will show you some more pictures of other animals and plants. So let's look if we can find the one or the ones, from which one this dandelion could have come from.
			I: Could the dandelion have come from this dandelion? C: Yes. I: And why do you think that is? C: Because it has these white seeds here. I: Okay. And could the dandelion have come from this grass? C: No. Grass has no seeds. I: And could the dandelion have come from this dandelion? C: No, I don’t see any seeds. I: Okay. Could the dandelion have come from this fern? C: No. That is a different speci…
		-	-
		0	does not consider heritable traits (e.g., only species or size/age)
		1	considers heritable traits but does not follow the logic of inheritance (e.g., interbreeding)
		2	considers heritable traits and follows the logic of inheritance
			Your Rating
			Our Rating
			Interrating
	Origin of Variation
		V2B	I: What do you think? Does a dandelion look different or the same as the dandelion it came from?
			C: They look the same. Only if there is a mutation they can look different.
		-	-
		0	no variation
		1	variation only due to environment, sex, or age / (unsuitable or no explanation)
		2	variation between parents (inter-parental) or other genetic origin
			Your Rating
			Our Rating
			Interrating
	Inherited Variation
		I2B	I: What do you think? Can a dandelion have siblings?
			C: Yes. The other dandelions. I: Okay. So what do you think? Would all dandelions that come from the same dandelion look different? Or the same? C: Pretty much the same. I: Could they also look different? C: If they would have a mutation, yes.
		-	-
		0	no variation
		1	random variation / variation only due to environment, sex, or age / (unsuitable or no explanation)
		2	variation between parents (inter-parental) or other genetic origin
			Your Rating
			Our Rating
			Interrating
	Reproduction
		0	I: Imagine. If we would put a group of dandelions onto an island by themselves with a lot of sunlight and water. We leave them alone then check in with it many years later. What do you think? Would there still be the same number of dandelions? Would there be more or less?
			C: I think soon the whole island would be full with dandelions. I: Why is that? C: Because there would grow new ones from the white seeds.
		-	-
		0	population size stays the same
		1	population size changes due to other factors than reproduction (e.g. migration or death)
		2	population size increases (through reproduction)
			Your Rating
			Our Rating
			Interrating
	Intro
			I: Okay, this is the second picture I would like to show you. Have you seen this before?
			C: That is a fox. I: Have you seen one before? C: In the zoo. I: I see. You know. This kind of fox is called red fox.
	Individual Variation
		V1A	I: Look. The fox has a white tail tip. What do you think? Do all red foxes have a white tail tip?
			C: No. I: Why not? C: Because some might have a brown tip. I: What do you think? Why is that? C: Because every fox is different.
		-	-
		0	no variation / between-species variation
		1	variation only due to environment, sex, or age / (unsuitable or no explanation)
		2	biological variation (e.g., "inherent uniqueness")
			Your Rating
			Our Rating
			Interrating
	Individual Variation
		V1B	I: If we could look inside the fox, we would find that the fox has a white stomach in its body. What do you think? Do all red foxes have a white stomach in their bodies?
			C: No. I: Why not? C: Because every fox is different.
		-	-
		0	no variation / between-species variation
		1	variation only due to environment, sex, or age / (unsuitable or no explanation)
		2	biological variation (e.g., "inherent uniqueness")
			Your Rating
			Our Rating
			Interrating
	Origin of Variation
		V2A	I: What do you think? Why do some red foxes have white paws and some red foxes have black paws?
			C: Again, every fox is different. I: And how come that they are different? C: Because they all look different.
		-	-
		0	between-species variation / unsuitable answer
		1	variation originates from environment, sex, or age
		2	inter-parental variation [or other random factors (such as mutations)]
			Your Rating
			Our Rating
			Interrating
	Limited Resources
		S1A	I: What do you think? Is there always enough food for all foxes out there? Even if there are a lot of foxes?
			C: No. I: Why not? C: Because when a lot of foxes live in the same area and let’s say they eat other animals. Then soon there might be no animals left.
		-	-
		0	unlimited resources
		1	limited resources (unsuitable or no explanation)
		2	limited resources due to external (e.g., climate/ location) or internal (e.g., competition)
			Your Rating
			Our Rating
			Interrating
	Limited Resources
		S1B	I: What do you think? Does it happen sometimes that one fox has more food than another fox?
			C: When one is better at hunting.
		-	-
		0	equal distribution
		1	unequal distribution (unsuitable or no explanation)
		2	unequal distribution due to external (e.g., climate/ location) or internal (e.g., competition)
			Your Rating
			Our Rating
			Interrating
	Speciation (Origin of Species)
		S4A	I: What do you think? Have there always been foxes in the world? Or was there also a time when there were no foxes?
			C: There was a time without foxes. I: So how come there are foxes now? C: I know that dogs evolved from wolves. So maybe the foxes evolved from a similar animal like a wolf.
		-	-
		0	has always existed
		1	has NOT always existed (unsuitable or no explanation)
		2	has NOT always existed but decended from other species (through evolution)
			Your Rating
			Our Rating
			Interrating
	Speciation (Origin of Species)
		S4B	I: What do you think? Will there forever be foxes in the world?
			C: I mean. When foxes came from wolves. Then maybe there will be new animals that evolve from the foxes.
		-	-
		0	will exist forever
		1	will NOT exist forever (unsuitable or no explanation)
		2	will NOT exist forever because they will go extict or evolve
			Your Rating
			Our Rating
			Interrating
	Differences in Fitness
		V3A	I: Animals with a good sense of smell are more likely to get food. What do you think? Do all red foxes have a good sense of smell?
			C: Yes. They are predators. That is why they all have a very good smell.
		-	-
		0	all have the same preconditions / between-species variation
		1	different preconditions due to environment, sex, or age / (unsuitable or no explanation)
		2	different preconditions ("inherent uniqueness")
			Your Rating
			Our Rating
			Interrating
	Differences in Fitness
		V3B	I: What do you think? What would happen to a fox that wouldn’t have a good sense of smell?
			C: It would probably die. I: Why so? C: It would not find enough food. And I don’t think the others would share. Maybe his family. But I have never seen that.
		-	-
		0	no effect (or unsuitable answer)
		1	affects the individual (e.g., less food) but could NOT lead to an earlier death (live the same / live longer)
		2	affects the individual, which could lead to an earlier death
			Your Rating
			Our Rating
			Interrating
	Reproduction
		I1A	I: What do you think? Do foxes have a mother?
			C: Yes. I: And do foxes also have a father? C: Yes.
		-	-
		0	no biological parents / no member of the same species are involved (e.g., a seed from the store)
		1	through one other individual of the same species but individuals cannot reproduce sexually (e.g., a seed from another apple (tree))
		2	biological parents (sexual reproduction possible)
			Your Rating
			Our Rating
			Interrating
	Inherited Variation
		I2A	I: Now I will show you some more pictures of other animals and plants. And I want you to tell me, which ones could be the parents of this red fox.
			I: Could this fox be a parent of the fox? C: Mhh… It has black feet. So yes. I: Okay. And could this dog be a parent of the fox? C: No! That is not a fox! I: Okay. Then, could this fox be a parent of the fox? C: It looks too small to be a parent. I: Could this fern be a parent of the fox? C: Are you kidding me? Foxes are not plants. I: I see. And could this raven be a parent of the fox? C: No. I:…
		-	-
		0	does not consider heritable traits (e.g., only species or size/age)
		1	considers heritable traits but does not follow the logic of inheritance (e.g., interbreeding)
		2	considers heritable traits and follows the logic of inheritance
			Your Rating
			Our Rating
			Interrating
	Origin of Variation
		V2B	I: What do you think? Does a fox look different or the same as its parents?
			C: Different. I: What do you think? Why is that? C: Maybe through a mutation. I: A mutation? C: Yes.
		-	-
		0	no variation
		1	variation only due to environment, sex, or age / (unsuitable or no explanation)
		2	variation between parents (inter-parental) or other genetic origin
			Your Rating
			Our Rating
			Interrating
	Inherited Variation
		I2B	I: What do you think? Can a fox have siblings?
			C: Yes, probably. I: What do you think? Do all siblings look different? Or do they look the same? C: They kind of look alike. But they do not look the same. I: So why wouldn’t they look alike? C: Because of mutations.
		-	-
		0	no variation
		1	random variation / variation only due to environment, sex, or age / (unsuitable or no explanation)
		2	variation between parents (inter-parental) or other genetic origin
			Your Rating
			Our Rating
			Interrating
	Reproduction
		I1B	I: Imagine. If we would put a group of foxes onto an island by themselves with a lot of food and water. We leave them alone then check in with it many years later. What do you think? Would there still be the same number of foxes? Or would there be more or less?
			C: More. I: What so you think? Why is that? C: Because they would have babies.
		-	-
		0	population size stays the same
		1	population size changes due to other factors than reproduction (e.g. migration or death)
		2	population size increases (through reproduction)
			Your Rating
			Our Rating
			Interrating
	Intro1
			I: Imagine. There is an island in the middle of the sea. On this island, ...
	Intro2
			I: there live crows called hooded-crows. Let's take a closer look at those crows.
	Intro3
			I: There is one group of crows with larger beaks. With these big beaks they eat beetles.
	Intro4
			I: And there is one group of crows with smaller beaks. With these smaller beaks they eat seeds.
	Intro5
			I: Now image, there is a disaster on the island and huge waves flood the part where the beetles have their burrows, and all of the beetles die.
	Differences in Reproduction and Survival Rate
		S2A	I: What do you think? What happens now?
			C: The crows that ate the beatles die.
		-	-
		0	all are affected the same (no differences)
		1	effect on crows with large beaks but they do not die / crows with small beaks die
		2	death of crows with large beaks
			Your Rating
			Our Rating
			Interrating
	Differences in Reproduction and Survival Rate
		S2B	I: What do you think? Will there be more babies of one kind of crows?
			C: Yes. I: Why so? C: Because only the crows that ate the seeds survived. I: So they would get more babies? C: Yes.
		-	-
		0	all are affected the same (no differences)
		1	more offspring of crows with small beaks (but unsuitable/ no explanation) / more offspring with large beaks
		2	more offspring of crows with small beaks (because they are more likely to survive)
			Your Rating
			Our Rating
			Interrating
	Change in Population
		S3A	I: In the beginning we had the same number of crows that ate seeds and crows that ate beetles. Now a few years go by. What do you think? Are there still as many crows with a large beak than before?
			C: No. They all died.
		-	-
		0	population size does NOT change
		1	population size changes through other factors than death
		2	less/no crows with larger beaks (because they are more likely to die)
			Your Rating
			Our Rating
			Interrating
	Change in Population
		S3B	I: What do you think? Are there still as many crows with a small beak than before?
			C: There would be more, because they would lay eggs. Each one like four eggs.
		-	-
		0	population size does NOT change
		1	population size changes through other factors than surviving and reproducing successfully
		2	more crows with smaller beaks (because they are more likely to survive and reproduce)
			Your Rating
			Our Rating
			Interrating
	Speciation (Common Ancestry)
		S4C	I: Look. This is a hooded crow. And here I have another picture of a raven and a carrion crow. What do you think? How come these animals look so much alike?
			C: Maybe this is the ancestor of these two.
		-	-
		0	no specific reason / unsuitable answer (e.g. all have black feathers)
		1	they are all of the same kind (e.g., they are all birds or all crows)
		2	they are related (through evolution)
			Your Rating
			Our Rating
			Interrating
	Speciation (Common Ancestry)
		S4D	I: Do you think a hooded-crow and a raven could have babies together?
			C: No, I don’t think so. I: Why? C: Because they are different birds.
		-	-
		0	the individuals could reproduce
		1	the individuals could NOT reproduce (no reason / unsuitable answer)
		2	the individuals could NOT reproduce because different species cannot interbreed (are of different species)
			Your Rating
			Our Rating
			Interrating
		FALSE	Interrating

## Sheet: Interview 4
	Interview 4
	Rate this interview and finish by ticking the box below to check how it matches with our rating.
	Intro
			I: Okay, this is the first picture I would like to show you. Have you seen this before?
			C: That is a snail. I: Yes. And this snail is called brown-lipped snail. C: Aha. Does it have brown lips? I: I think that this part of the shell is meant by lip. Do you see this brown rim? C: Yes.
	Individual Variation
		V1A	I: Look. The brown-lipped snail has a yellow shell. What do you think? Do all brown-lipped snails have a yellow shell?
			C: No. I: No? Why not? C: Mhh. Because when the snail is born it has a transparent shell at first. I saw that with my own eyes when I found a baby snail in our garden.
		-	-
		0	no variation / between-species variation
		1	variation only due to environment, sex, or age / (unsuitable or no explanation)
		2	biological variation (e.g., "inherent uniqueness")
			Your Rating
			Our Rating
			Interrating
	Individual Variation
		V1B	I: If we could look inside the snail, we would find that the snail has a white stomach in its body. What do you think? Do all brown-lipped snails have a white stomach in their bodies?
			C: Only if they are sick. I: The ones with a white stomach? C: Yes. Or maybe they drank milk.
		-	-
		0	no variation / between-species variation
		1	variation only due to environment, sex, or age / (unsuitable or no explanation)
		2	biological variation (e.g., "inherent uniqueness")
			Your Rating
			Our Rating
			Interrating
	Origin of Variation
		V2A	I: What do you think? Why do some brown-lipped snails have a grey body and some brown-lipped snails have a black body?
			C: Maybe they are boy and girl? I: Okay. Which one would be the boy then? C: That one [points at snail with black body].
		-	-
		0	between-species variation / unsuitable answer
		1	variation originates from environment, sex, or age
		2	inter-parental variation [or other random factors (such as mutations)]
			Your Rating
			Our Rating
			Interrating
	Limited Resources
		S1A	I: What do you think? Is there always enough food for all snails out there? Even if there are a lot of snails?
			C: No. I: Why not? C: Hm… Mhh… I: Why would there not be enough food for all snails? C: Maybe it depends on how hungry they are. And if one is very hungry it would eat up all the food and the others would have to wait to the next day till they can eat again.
		-	-
		0	unlimited resources
		1	limited resources (unsuitable or no explanation)
		2	limited resources due to external (e.g., climate/ location) or internal (e.g., competition)
			Your Rating
			Our Rating
			Interrating
	Limited Resources
		S1B	I: What do you think? Does it happen sometimes that one snail has more food than another snail?
			C: Yes.
		-	-
		0	equal distribution
		1	unequal distribution (unsuitable or no explanation)
		2	unequal distribution due to external (e.g., climate/ location) or internal (e.g., competition)
			Your Rating
			Our Rating
			Interrating
	Speciation (Origin of Species)
		S4A	I: What do you think? Have there always been brown-lipped snails in the world? Or was there also a time when there were no brown-lipped snails?
			C: Mh. I don’t know.
		-	-
		0	has always existed
		1	has NOT always existed (unsuitable or no explanation)
		2	has NOT always existed but decended from other species (through evolution)
			Your Rating
			Our Rating
			Interrating
	Speciation (Origin of Species)
		S4B	I: What do you think? Will there forever be brown-lipped snails in the world?
			C: Yes. Not people. But snails yes. I: So, there won’t be people forever in the world? C: No. Not if they keep destroying the forest and the oceans. I: Okay. I see.
		-	-
		0	will exist forever
		1	will NOT exist forever (unsuitable or no explanation)
		2	will NOT exist forever because they will go extict or evolve
			Your Rating
			Our Rating
			Interrating
	Differences in Fitness
		V3A	I: Animals with a good sense of smell are more likely to get food. What do you think? Do all snails have a good sense of smell?
			C: No. I: No? Why not? C: Because they can be sick. I: Okay. I see.
		-	-
		0	all have the same preconditions / between-species variation
		1	different preconditions due to environment, sex, or age / (unsuitable or no explanation)
		2	different preconditions ("inherent uniqueness")
			Your Rating
			Our Rating
			Interrating
	Differences in Fitness
		V3B	I: What do you think? What would happen to a snail that wouldn’t have a good sense of smell?
			C: It would have a cold. I: Okay. What do you think? Would it live as long as the other snails? Or would it live longer or die earlier. C: No. It would get better at some point. I: So, it would be healthy again? C: Yes.
		-	-
		0	no effect (or unsuitable answer)
		1	affects the individual (e.g., less food) but could NOT lead to an earlier death (live the same / live longer)
		2	affects the individual, which could lead to an earlier death
			Your Rating
			Our Rating
			Interrating
	Reproduction
		I1A	I: What do you think? Do snails have a mother?
			C: Yep. I: And do snails have a father? C: Yep.
		-	-
		0	no biological parents / no member of the same species are involved (e.g., a seed from the store)
		1	through one other individual of the same species but individuals cannot reproduce sexually (e.g., a seed from another apple (tree))
		2	biological parents (sexual reproduction possible)
			Your Rating
			Our Rating
			Interrating
	Inherited Variation
		I2A	I: Now I will show you some more pictures of other animals and plants. And I want you to tell me, which ones could be the parents of this brown-lipped snail.
			I: Could this brown-lipped snail be a parent of the snail? C: No. I: No? Why not? C: Hm. I don’t know. It doesn’t look like a parent. I: How would a parent look like? C: Different. I: And could this burgundy snail be a parent of this snail? C: No. I: Why not? C: Because it does not have the lip. I: You mean the brown lip of the brown-lipped snail? C: Yes. I: Okay. I see. How about this brown-lipp…
		-	-
		0	does not consider heritable traits (e.g., only species or size/age)
		1	considers heritable traits but does not follow the logic of inheritance (e.g., interbreeding)
		2	considers heritable traits and follows the logic of inheritance
			Your Rating
			Our Rating
			Interrating
	Origin of Variation
		V2B	I: What do you think? Does a snail look different or the same as its parents?
			C: Same.
		-	-
		0	no variation
		1	variation only due to environment, sex, or age / (unsuitable or no explanation)
		2	variation between parents (inter-parental) or other genetic origin
			Your Rating
			Our Rating
			Interrating
	Inherited Variation
		I2B	I: What do you think? Can a snail have siblings?
			C: Yes. I: And what do you think? Do all the siblings look the same? Or do they look different? C: That depends if they have the same mother. I: Mh. What do you mean by that? What would happen if they had the same mother. C: Then they would look the same? I: And if they had different mothers? C: Then they would look different. I: Okay. I see.
		-	-
		0	no variation
		1	random variation / variation only due to environment, sex, or age / (unsuitable or no explanation)
		2	variation between parents (inter-parental) or other genetic origin
			Your Rating
			Our Rating
			Interrating
	Reproduction
		I1B	I: Imagine. If we would put a group of snails onto an island by themselves with a lot of food and water. We leave them alone then check in with it many years later. What do you think? Would there still be the same number of snails? Would there be more or less?
			C: Mh. Less. I: Less? Why so? C: Well, some would be born but some would also die.
		-	-
		0	population size stays the same
		1	population size changes due to other factors than reproduction (e.g. migration or death)
		2	population size increases (through reproduction)
			Your Rating
			Our Rating
			Interrating
	Intro
			I: Okay, this is the second picture I would like to show you. Have you seen this before?
			C: Apple tree. I: An apple tree. Yes. Have you seen an apple tree before? C: Yeah. I like apples. I: Oh yeah, me too.
	Individual Variation
		V1A	I: Look. The apple tree has jagged leaves. What do you think? Do all apple trees have jagged leaves?
			C: No. I: No? Why not? C: Because the apple tree that we have in our garden has different leaves? I: Okay. What do you think? How come that they are different? C: Hm, they just grow that way.
		-	-
		0	no variation / between-species variation
		1	variation only due to environment, sex, or age / (unsuitable or no explanation)
		2	biological variation (e.g., "inherent uniqueness")
			Your Rating
			Our Rating
			Interrating
	Individual Variation
		V1B	I: If we could look inside the apple tree, we would find that the apple tree has a white sap in its trunk. What do you think? Do all apple trees a white sap in their trunks?
			C: Eh-eh. [shakes head] I: No? Why not? C: I have never seen white apple juice. Usually it is yellow. I: I don’t mean the juice from the apples. I mean white sap that the apple tree has in its trunk. C: No, the juice only comes from apples.
		-	-
		0	no variation / between-species variation
		1	variation only due to environment, sex, or age / (unsuitable or no explanation)
		2	biological variation (e.g., "inherent uniqueness")
			Your Rating
			Our Rating
			Interrating
	Origin of Variation
		V2A	I: What do you think? Why do some apple trees have white flowers and some apple trees have pink flowers?
			C: Because they have different leaves. And different apples.
		-	-
		0	between-species variation / unsuitable answer
		1	variation originates from environment, sex, or age
		2	inter-parental variation [or other random factors (such as mutations)]
			Your Rating
			Our Rating
			Interrating
	Limited Resources
		S1A	I: What do you think? Is there always enough water for all apple trees out there? Even if there are a lot of apple trees?
			C: No. I: No? Why not? C: Because… because… the climate changes. I: Ah okay.
		-	-
		0	unlimited resources
		1	limited resources (unsuitable or no explanation)
		2	limited resources due to external (e.g., climate/ location) or internal (e.g., competition)
			Your Rating
			Our Rating
			Interrating
	Limited Resources
		S1B	I: What do you think? Does it happen sometimes that one apple tree has more water than another apple tree?
			C: Mhhh. Yes. I: Yes? How come? C: Mhhh. Maybe this one has bigger leaves and then it is like an umbrella and the rain drops do not fall until the earth.
		-	-
		0	equal distribution
		1	unequal distribution (unsuitable or no explanation)
		2	unequal distribution due to external (e.g., climate/ location) or internal (e.g., competition)
			Your Rating
			Our Rating
			Interrating
	Speciation (Origin of Species)
		S4A	I: What do you think? Have there always been apple trees in the world? Or was there also a time when there were no apple trees?
			C: A time without. I: There was also a time without? Okay. So, what do you think? How come that there are apple trees now? C: Because we need them.
		-	-
		0	has always existed
		1	has NOT always existed (unsuitable or no explanation)
		2	has NOT always existed but decended from other species (through evolution)
			Your Rating
			Our Rating
			Interrating
	Speciation (Origin of Species)
		S4B	I: What do you think? Will there forever be apple trees in the world?
			C: Mhh. Yes. I: Yes? C: As long as there are enough seeds there are also apple trees.
		-	-
		0	will exist forever
		1	will NOT exist forever (unsuitable or no explanation)
		2	will NOT exist forever because they will go extict or evolve
			Your Rating
			Our Rating
			Interrating
	Differences in Fitness
		V3A	I: Plants with long roots are more likely to get water. What do you think? Do all apple trees grow long roots?
			C: No. Look. This one is shorter. And this. And this. And this and this look the same. I: Okay. What do you think? Why do they all have different roots? C: Because they were planted later.
		-	-
		0	all have the same preconditions / between-species variation
		1	different preconditions due to environment, sex, or age / (unsuitable or no explanation)
		2	different preconditions ("inherent uniqueness")
			Your Rating
			Our Rating
			Interrating
	Differences in Fitness
		V3B	I: What do you think? What would happen to an apple tree that wouldn’t have long roots?
			C: Nothing. I: Nothing? C: M-hm. [nodds] I: So, would it live as long as the others? C: Yes.
		-	-
		0	no effect (or unsuitable answer)
		1	affects the individual (e.g., less water) but could NOT lead to an earlier death (live the same / live longer)
		2	affects the individual, which could lead to an earlier death
			Your Rating
			Our Rating
			Interrating
	Reproduction
		I1A	I: What do you think? Do apple trees have a mother?
			C: Yes. I: And do apple trees have a father? C: M-hm. [nodds]
		-	-
		0	no biological parents / no member of the same species are involved (e.g., a seed from the store)
		1	through one other individual of the same species but individuals cannot reproduce sexually (e.g., a seed from another apple (tree))
		2	biological parents (sexual reproduction possible)
			Your Rating
			Our Rating
			Interrating
	Inherited Variation
		I2A	I: Now I will show you some more pictures of other animals and plants. And I want you to tell me, from which one this apple tree could have come from.
			I: Could this apple tree be a parent of this apple tree? C: No. I: No? Why not? C: I don’t know. [shruggs] I: And could this oak tree be a parent of this apple tree? C: No. I: Why not? C: Hm. [shruggs] I: And could this apple tree be a parent of this apple tree? C: No. I: Ah okay. What about this fern? C: Hm… [shruggs] I: And could this raven be a parent of this apple tree? C: No. I: No? Why not?…
		-	-
		0	does not consider heritable traits (e.g., only species or size/age)
		1	considers heritable traits but does not follow the logic of inheritance (e.g., interbreeding)
		2	considers heritable traits and follows the logic of inheritance
			Your Rating
			Our Rating
			Interrating
	Origin of Variation
		V2B	I: What do you think? Does an apple tree look different or the same as the apple tree it came from?
			C: Different. I: How come? C: Hm. I don’t know. I: Okay.
		-	-
		0	no variation
		1	variation only due to environment, sex, or age / (unsuitable or no explanation)
		2	variation between parents (inter-parental) or other genetic origin
			Your Rating
			Our Rating
			Interrating
	Inherited Variation
		I2B	I: What do you think? Can an apple tree have siblings?
			C: Yes. All plants are siblings. I: All plants? You mean tulips can be the siblings of apple trees? C: Yes. And sunflowers and daisies. I: I see.
		-	-
		0	no variation
		1	random variation / variation only due to environment, sex, or age / (unsuitable or no explanation)
		2	variation between parents (inter-parental) or other genetic origin
			Your Rating
			Our Rating
			Interrating
	Reproduction
		0	I: Imagine. If we would put a group of apple trees onto an island by themselves with a lot of sunlight and water. We leave them alone then check in with it many years later. What do you think? Would there still be the same number of apple trees? Would there be more or less?
			C: If there is a vulcano on the island then there are less. Because it would explode and all the trees would be covered with lava. I: Ah okay. But what if there is no vulcano on the island? C: Then there would be the same.
		-	-
		0	population size stays the same
		1	population size changes due to other factors than reproduction (e.g. migration or death)
		2	population size increases (through reproduction)
			Your Rating
			Our Rating
			Interrating
	Intro1
			I: Imagine. There is an island in the middle of the sea. On this island, ...
	Intro2
			I: there live ferns called eagle ferns. Let's take a closer look at those ferns.
	Intro3
			I: There is one group of ferns that have poison in their leaves. Animals that try to eat the leaves get sick from it and quickly stop.
	Intro4
			I: And there is one group of ferns that do not have poison in their leaves.
	Intro5
			I: Now imagine, a large swarm of grasshoppers flies to the island. Grasshoppers eat the leaves and stems of plants.
	Differences in Reproduction and Survival Rate
		S2A	I: What do you think? What happens now?
			C: The grasshoppers die. I: Why do they die? C: Because they eat the ferns with the poison. I: Okay. And do some of the ferns die as well? C: M-hm. [nodds] I: Like all of them? Or just the ones with poison or the ones without poison? C: Only these. [points at ferns with poison] I: And why do these die? C: Because they get eaten by the grasshoppers.
		-	-
		0	all are affected the same (no differences)
		1	effect on unpoisonous ferns but they do not die / poisonous ferns die
		2	death of unpoisonous ferns
			Your Rating
			Our Rating
			Interrating
	Differences in Reproduction and Survival Rate
		S2B	I: What do you think? Will there be more young ferns of one kind of ferns?
			C: Hm? I: Will there be more young ferns with poison, more young ferns without poison? Or will there be the same number of both? C: More with poison? I: Why so? C: Because they get eaten more and then there have to grow more new ones of them.
		-	-
		0	all are affected the same (no differences)
		1	more offspring of poisonous ferns (but unsuitable/ no explanation) / more offspring of unpoisonous ferns
		2	more offspring of poisonous ferns (because they are more likely to survive)
			Your Rating
			Our Rating
			Interrating
	Change in Population
		S3A	I: In the beginning we had the same number of ferns that had poison in their leaves and ferns with no poison in their leaves. Now a few years go by. What do you think? Are there still as many ferns without poison in their leaves than before?
			C: Yes.
		-	-
		0	population size does NOT change
		1	population size changes through other factors than death
		2	less/no unpoisonous ferns (because they are more likely to die)
			Your Rating
			Our Rating
			Interrating
	Change in Population
		S3B	I: What do you think? Are there still as many ferns with poison in their leaves than before?
			C: No. I: No? Are there more or less than before? C: Less.
		-	-
		0	population size does NOT change
		1	population size changes through other factors than surviving and reproducing successfully
		2	more poisonous ferns (because they are more likely to survive and reproduce)
			Your Rating
			Our Rating
			Interrating
	Speciation (Common Ancestry)
		S4C	I: Look. This is an eagle fern. And here I have another picture of a (coastal) woodfern and an (American) royal fern. What do you think? How come these plants look so much alike?
			C: Hmm… [pause] I: Do you have an idea? C: No.
		-	-
		0	no specific reason / unsuitable answer (e.g. all are green)
		1	they are all of the same kind (e.g., they are all ferns)
		2	they are related (through evolution)
			Your Rating
			Our Rating
			Interrating
	Speciation (Common Ancestry)
		S4D	I: Do you think a eagle fern and a woodfern could have young plants together?
			C: No. I: No? Why not? C: Because… mh… They have have different names.
		-	-
		0	the individuals could reproduce
		1	the individuals could NOT reproduce (no reason / unsuitable answer)
		2	the individuals could NOT reproduce because different species cannot interbreed (are of different species)
			Your Rating
			Our Rating
			Interrating
		FALSE	Interrating

## Sheet: Hidden1
No.	KeyConcept	Item	Question		Dialogue	CategoryX_Value	CategoryX_Expl	Category-1_Value	Category-1_Expl	Category0_Value	Category0_Expl	Category1_Value	Category1_Expl	OurRating
1	Intro		I: Okay, this is the first picture I would like to show you. Have you seen this before?		C: A fox. I: So you know that animal? Have you seen a fox before? [child nodds] I: Okay. Well, this kind of fox is called red fox.
2	Individual Variation	V1A	I: Look. The fox has a white tail tip. What do you think? Do all red foxes have a white tail tip?		C: M-m. [shakes head] I: What do you think? Why don’t they all have a white tail tip? C: Well,… hm… They are all unique. I: So, what do you think? How come that they are unique? C: Hm… hm… I: Do you have an idea? C: No.	-	-	0	no variation / between-species variation	1	variation only due to environment, sex, or age / (unsuitable or no explanation)	2	biological variation (e.g., "inherent uniqueness")	2
3	Individual Variation	V1B	I: If we could look inside the fox, we would find that the fox has a white stomach in its body. What do you think? Do all red foxes have a white stomach in their bodies?		C: Hmm… M-hm [child nodds] I: So, all of them have a white stomach? C: Yes.	-	-	0	no variation / between-species variation	1	variation only due to environment, sex, or age / (unsuitable or no explanation)	2	biological variation (e.g., "inherent uniqueness")	0
4	Origin of Variation	V2A	I: What do you think? Why do some red foxes have white paws and some red foxes have black paws?		C: Because some of them walked through mud.	-	-	0	between-species variation / unsuitable answer	1	variation originates from environment, sex, or age	2	inter-parental variation [or other random factors (such as mutations)]	1
5	Limited Resources	S1A	I: What do you think? Is there always enough food for all foxes out there? Even if there are a lot of foxes?		C: M-hm. [child nodds] I: What do you think? Why is that? [child shruggs]	-	-	0	unlimited resources	1	limited resources (unsuitable or no explanation)	2	limited resources due to external (e.g., climate/ location) or internal (e.g., competition)	0
6	Limited Resources	S1B	I: What do you think? Does it happen sometimes that one fox has more food than another fox?		C: M-hm. [child nodds] I: What do you think? How come that one fox has more to eat than another fox? C: Because he is hungry. I: And that is why he eats more? [child nodds]	-	-	0	equal distribution	1	unequal distribution (unsuitable or no explanation)	2	unequal distribution due to external (e.g., climate/ location) or internal (e.g., competition)	1
7	Speciation (Origin of Species)	S4A	I: What do you think? Have there always been foxes in the world? Or was there also a time when there were no foxes?		C: Hm. [child shruggs] I: You have no idea? C: Hm. [child shruggs]	-	-	0	has always existed	1	has NOT always existed (unsuitable or no explanation)	2	has NOT always existed but decended from other species (through evolution)	-
8	Speciation (Origin of Species)	S4B	I: What do you think? Will there forever be foxes in the world?		C: If people don’t stop hunting them, they might all get killed.	-	-	0	will exist forever	1	will NOT exist forever (unsuitable or no explanation)	2	will NOT exist forever because they will go extict or evolve	2
9	Differences in Fitness	V3A	I: Animals with a good sense of smell are more likely to get food. What do you think? Do all red foxes have a good sense of smell?		C: M-mh. [child shakes head] I: What do you think? Why is that? C: When they get old their hair turns grey. And then maybe they also can’t smell so good anymore.	-	-	0	all have the same preconditions / between-species variation	1	different preconditions due to environment, sex, or age / (unsuitable or no explanation)	2	different preconditions ("inherent uniqueness")	1
10	Differences in Fitness	V3B	I: What do you think? What would happen to a fox that wouldn’t have a good sense of smell?		C: The other foxes would bring him food. I: Ah okay. And would he live as long as the other foxes? Or would he live longer or die earlier? C: Longer. I: Longer? C: Yes, because he gets all that food.	-	-	0	no effect (or unsuitable answer)	1	affects the individual (e.g., less food) but could NOT lead to an earlier death (live the same / live longer)	2	affects the individual, which could lead to an earlier death	1
11	Reproduction	I1A	I: What do you think? Do foxes have a mother?		C: Mh. Yes. I: Okay. And do foxes have a father? C: Yes.	-	-	0	no biological parents / no member of the same species are involved (e.g., a seed from the store)	1	through one other individual of the same species but individuals cannot reproduce sexually (e.g., a seed from another apple (tree))	2	biological parents (sexual reproduction possible)	2
12	Inherited Variation	I2A	I: Now I will show you some more pictures of other animals and plants. And I want you to tell me, which ones could be the parents of this red fox.		I: Could this fox be a parent of the fox. C: Yes. I: Why this one? Because it is a fox. Okay. Could this dog be a parent of the fox. C: Yes. I: Why this one? C: Because it is an animal. I: Okay. Could this fox be a parent of the fox. C: Yes. I: Could this fern be a parent of the fox. C: M-mh. [shakes head] I: No? Why not? C: It is not an animal. I: Okay. And could this raven be a parent of the fo…	-	-	0	does not consider heritable traits (e.g., only species or size/age)	1	considers heritable traits but does not follow the logic of inheritance (e.g., interbreeding)	2	considers heritable traits and follows the logic of inheritance	0
13	Origin of Variation	V2B	I: What do you think? Does a fox look different or the same as its parents?		C: Different. I: What do you think? Why does a fox look different than its parents? [child shrugs]	-	-	0	no variation	1	variation only due to environment, sex, or age / (unsuitable or no explanation)	2	variation between parents (inter-parental) or other genetic origin	1
14	Inherited Variation	I2B	I: What do you think? Can a fox have siblings?		C: Yes. I: What do you think? Do all siblings look different? Or do they look the same? C: Different. I: What do you think? Why is that? C: Because the parents wanted it that way. I: And then it became true? C: When my sister was born, my dad wanted her to have brown hair. And when I was born he wanted me to have blond hair. I: You have blond hair. C: Yes. Because my dad wished for that.	-	-	0	no variation	1	random variation / variation only due to environment, sex, or age / (unsuitable or no explanation)	2	variation between parents (inter-parental) or other genetic origin	1
15	Reproduction	I1B	I: Imagine. If we would put a group of foxes onto an island by themselves with a lot of food and water. We leave them alone then check in with it many years later. What do you think? Would there still be the same number of foxes? Or would there be more or less?		C: Less. I: What do you think? Why is that? C: Because they die.	-	-	0	population size stays the same	1	population size changes due to other factors than reproduction (e.g. migration or death)	2	population size increases (through reproduction)	1
16	Intro		I: Okay. So, this is the second picture, I would like to show you. Do you know what that is? Have you seen it before?		C: A sunflower. I: Right. It is yellow like a sunflower. [child nodds] I: Actually this is a dandelion. [child nodds] I: Have you seen a dandelion before? C: Yes. In our garden.
17	Individual Variation	V1A	I: Look. The dandelion has 200 petals. What do you think? Do all dandelions have 200 petals?		C: No. I: Why not? C: Because they get more when they get older.	-	-	0	no variation / between-species variation	1	variation only due to environment, sex, or age / (unsuitable or no explanation)	2	biological variation (e.g., "inherent uniqueness")	1
18	Individual Variation	V1B	I: If we could look inside the dandelion, we would find that the dandelion has white sap in its stem. What do you think? Do all dandelions have white sap in their stem?		C: Yes.	-	-	0	no variation / between-species variation	1	variation only due to environment, sex, or age / (unsuitable or no explanation)	2	biological variation (e.g., "inherent uniqueness")	0
19	Origin of Variation	V2A	I: What do you think? Why do some dandelions have rounded leaves and some dandelion have pointed leaves?		C: Because sometimes they get hurt and then the leaves become like that? I: They become pointed? [child nodds]	-	-	0	between-species variation / unsuitable answer	1	variation originates from environment, sex, or age	2	inter-parental variation [or other random factors (such as mutations)]	1
20	Limited Resources	S1A	I: What do you think? Is there always enough water for all dandelions out there? Even if there are a lot of dandelions?		C: Yes. I: What do you think? Why is that? C: Because there is always a lot of rain.	-	-	0	unlimited resources	1	limited resources (unsuitable or no explanation)	2	limited resources due to external (e.g., climate/ location) or internal (e.g., competition)	0
21	Limited Resources	S1B	I: What do you think? Does it happen sometimes that one dandelion has more water than another dandelions?		C: M-mh. [child shakes head] I: Because there is always enough rain? C: Yes.	-	-	0	equal distribution	1	unequal distribution (unsuitable or no explanation)	2	unequal distribution due to external (e.g., climate/ location) or internal (e.g., competition)	0
22	Speciation (Origin of Species)	S4A	I: What do you think? Have there always been dandelions in the world? Or was there also a time when there were no dandelions?		C: There were always. I: There were always dandelions in the world? C: M-hm. [child nodds]	-	-	0	has always existed	1	has NOT always existed (unsuitable or no explanation)	2	has NOT always existed but decended from other species (through evolution)	0
23	Speciation (Origin of Species)	S4B	I: What do you think? Will there forever be dandelions in the world?		C: The children in my kindergarten always plug them and I tell them to stop. I: So, what do you think? Will there be forever dandelions in the world? C: Not if children continue plugging them.	-	-	0	will exist forever	1	will NOT exist forever (unsuitable or no explanation)	2	will NOT exist forever because they will go extict or evolve	2
24	Differences in Fitness	V3A	I: Plants with long roots are more likely to get food. What do you think? Do all dandelions grow long roots?		C: Sometimes. I: Sometimes? What do you mean by that? C: Sometimes they have long. I: So, would there be some dandelions that have longer or shorter roots? [child shrugs]	-	-	0	all have the same preconditions / between-species variation	1	different preconditions due to environment, sex, or age / (unsuitable or no explanation)	2	different preconditions ("inherent uniqueness")	-
25	Differences in Fitness	V3B	I: What do you think? What would happen to a dandelion that wouldn’t have long roots?		C: People would have to give it more water. I: What do you think? Would it live as long as the other dandelions? Or would it live longer or die earlier? C: As long as the other.	-	-	0	no effect (or unsuitable answer)	1	affects the individual (e.g., less water) but could NOT lead to an earlier death (live the same / live longer)	2	affects the individual, which could lead to an earlier death	0
26	Reproduction	I1A	I: What do you think? Do dandelions have a mother?		C: No. I: And do dandelions have a father? C: They don’t have a mother or father. They are not animals. I: So, where do dandelions come from then? C: From seeds. I: And where do those seeds come from? C: Hm… They can be found somewhere. I: Do you know where the seeds could be found? C: Like. In the supermarket.	-	-	0	no biological parents / no member of the same species are involved (e.g., a seed from the store)	1	through one other individual of the same species but individuals cannot reproduce sexually (e.g., a seed from another apple (tree))	2	biological parents (sexual reproduction possible)	0
27	Inherited Variation	I2A	skipped		skipped	-	-	0	does not consider heritable traits (e.g., only species or size/age)	1	considers heritable traits but does not follow the logic of inheritance (e.g., interbreeding)	2	considers heritable traits and follows the logic of inheritance	-
28	Origin of Variation	V2B	skipped		skipped	-	-	0	no variation	1	variation only due to environment, sex, or age / (unsuitable or no explanation)	2	variation between parents (inter-parental) or other genetic origin	-
29	Inherited Variation	I2B	I: What do you think? Can a dandelion have siblings?		C: No.	-	-	0	no variation	1	random variation / variation only due to environment, sex, or age / (unsuitable or no explanation)	2	variation between parents (inter-parental) or other genetic origin	-
30	Reproduction		I: Imagine. If we would put a group of dandelions onto an island by themselves with a lot of sunlight and water. We leave them alone then check in with it many years later. What do you think? Would there still be the same number of dandelions? Would there be more or less?		C: Mh. More? I: More? So why is that? C: Because they grow. I: What do you mean by “grow”? Do they become more? [interviewer counts with fingers] Or do they grow bigger? [interviewer opens hands as a growing gesture] [childs opens hands as a growing gesture]	-	-	0	population size stays the same	1	population size changes due to other factors than reproduction (e.g. migration or death)	2	population size increases (through reproduction)	0
31	Intro1		I: Imagine. There is an island in the middle of the sea. On this island, ...
32	Intro2		I: there live crows called hooded-crows. Let's take a closer look at those crows.
33	Intro3		I: There is one group of crows with larger beaks. With these big beaks they eat beetles.
34	Intro4		I: And there is one group of crows with smaller beaks. With these smaller beaks they eat seeds.
35	Intro5		I: Now image, there is a disaster on the island and huge waves flood the part where the beetles have their burrows, and all of the beetles die.
36	Differences in Reproduction and Survival Rate	S2A	I: What do you think? What happens now?		C: These crows [crows with big beak] have to eat the seeds. I: So, what do you think? Do some of the crows die? C: No. I: No? C: There are enough seeds for all of them.	-	-	0	all are affected the same (no differences)	1	effect on crows with large beaks but they do not die / crows with small beaks die	2	death of crows with large beaks	1
37	Differences in Reproduction and Survival Rate	S2B	I: What do you think? Will there be more babies of one kind of crows?		C: Mhhh… I: Do you have any idea? C: No.	-	-	0	all are affected the same (no differences)	1	more offspring of crows with small beaks (but unsuitable/ no explanation) / more offspring with large beaks	2	more offspring of crows with small beaks (because they are more likely to survive)	-
38	Change in Population	S3A	I: In the beginning we had the same number of crows that ate seeds and crows that ate beetles. Now a few years go by. What do you think? Are there still as many crows with a large beak than before?		[child nodds]	-	-	0	population size does NOT change	1	population size changes through other factors than death	2	less/no crows with larger beaks (because they are more likely to die)	0
39	Change in Population	S3B	I: What do you think? Are there still as many crows with a small beak than before?		C: Yes.	-	-	0	population size does NOT change	1	population size changes through other factors than surviving and reproducing successfully	2	more crows with smaller beaks (because they are more likely to survive and reproduce)	0
40	Speciation (Common Ancestry)	S4C	I: Look. This is a hooded crow. And here I have another picture of a raven and a carrion crow. What do you think? How come these animals look so much alike?		C: Because they have black feathers and they all have the same shape.	-	-	0	no specific reason / unsuitable answer (e.g. all have black feathers)	1	they are all of the same kind (e.g., they are all birds or all crows)	2	they are related (through evolution)	0
41	Speciation (Common Ancestry)	S4D	I: Do you think a hooded-crow and a raven could have babies together?		C: Mh. No, they can’t… I mean. They could marry. I: What do you mean? Do you mean they could have babies then? C: If they get married they can. Yes.	-	-	0	the individuals could reproduce	1	the individuals could NOT reproduce (no reason / unsuitable answer)	2	the individuals could NOT reproduce because different species cannot interbreed (are of different species)	0

## Sheet: Hidden2
No.	KeyConcept	Item	Question	Image	Dialogue	CategoryX_Value	CategoryX_Expl	Category-1_Value	Category-1_Expl	Category0_Value	Category0_Expl	Category1_Value	Category1_Expl	OurRating
16	Intro		I: Okay, this is the first picture I would like to show you. Have you seen this before?		C: Is that a lemon tree? I: Hmm. Not exactly. It looks like a lemon tree because of the yellow fruit, right? But actually those are apples. It is an apple tree. C: Ahhhh.
17	Individual Variation	V1A	I: Look. The apple tree has jagged leaves. What do you think? Do all apple trees have jagged leaves?		C: No. I: Why not? C: In our garden there are a lot of trees. And some have leaves like that and others are different. I: Are they all apple trees? C: No, we have a lot of different trees.	-	-	0	no variation / between-species variation	1	variation only due to environment, sex, or age / (unsuitable or no explanation)	2	biological variation (e.g., "inherent uniqueness")	0
18	Individual Variation	V1B	I: If we could look inside the apple tree, we would find that the apple tree has a white sap in its trunk. What do you think? Do all apple trees a white sap in their trunks?		C: I don’t think so. Usually they have rings in their trunk. Sometimes my dad and I count how old a tree is when we find one in the forest. I: So, do some of them have white sap? Or not. C: Not that I am aware of.	-	-	0	no variation / between-species variation	1	variation only due to environment, sex, or age / (unsuitable or no explanation)	2	biological variation (e.g., "inherent uniqueness")	1
19	Origin of Variation	V2A	I: What do you think? Why do some apple trees have white flowers and some apple trees have pink flowers?		C: Because it might be a cherry tree. I: The one with the pink flower? C: Yes. I: But those are both apple trees. C: Hm. Then I don’t know. I have never seen an apple tree with flowers.	-	-	0	between-species variation / unsuitable answer	1	variation originates from environment, sex, or age	2	inter-parental variation [or other random factors (such as mutations)]	0
20	Limited Resources	S1A	I: What do you think? Is there always enough water for all apple trees out there? Even if there are a lot of apple trees?		C: No. I: Why not? C: Because in summer sometimes there isn’t enough rain.	-	-	0	unlimited resources	1	limited resources (unsuitable or no explanation)	2	limited resources due to external (e.g., climate/ location) or internal (e.g., competition)	2
21	Limited Resources	S1B	I: What do you think? Does it happen sometimes that one apple tree has more water than another apple tree?		C: Yes, in summer we have to water the plants in our garden. But if some other do not grow in a garden but on the street, there might be nobody to give them water.	-	-	0	equal distribution	1	unequal distribution (unsuitable or no explanation)	2	unequal distribution due to external (e.g., climate/ location) or internal (e.g., competition)	2
22	Speciation (Origin of Species)	S4A	I: What do you think? Have there always been apple trees in the world? Or was there also a time when there were no apple trees?		C: Well, there was a time with no snails. That was the time with the dinosaurs. But did apple trees live at that time. I think so. Because dinosaurs were really big and needed a lot of food. I: So were there forever apple trees? Or was there a time without apple trees? C: They were already there with the dinosaurs.	-	-	0	has always existed	1	has NOT always existed (unsuitable or no explanation)	2	has NOT always existed but decended from other species (through evolution)	0
23	Speciation (Origin of Species)	S4B	I: What do you think? Will there forever be apple trees in the world?		C: If there is always enough water they can grow very old. I: So, will there forever be apple trees? C: Some of them.	-	-	0	will exist forever	1	will NOT exist forever (unsuitable or no explanation)	2	will NOT exist forever because they will go extict or evolve	0
24	Differences in Fitness	V3A	I: Plants with long roots are more likely to get water. What do you think? Do all apple trees grow long roots?		C: No. I: Why not? C: Because when they grow in a pot they can’t get very long roots. Only when they grow in the soil.	-	-	0	all have the same preconditions / between-species variation	1	different preconditions due to environment, sex, or age / (unsuitable or no explanation)	2	different preconditions ("inherent uniqueness")	1
25	Differences in Fitness	V3B	I: What do you think? What would happen to an apple tree that wouldn’t have long roots?		C: Mh…. I: Do you think it would live as long as the other apple trees? Or would it live longer or die earlier? C: As long as the others. I: It would get enough water anyways? C: If it grows in a pot someone will water it. It is only sometimes that people forget to water their plants.	-	-	0	no effect (or unsuitable answer)	1	affects the individual (e.g., less water) but could NOT lead to an earlier death (live the same / live longer)	2	affects the individual, which could lead to an earlier death	0
26	Reproduction	I1A	I: What do you think? Do apple trees have a mother?		C: No, I don’t think so. I: And do apple trees have a father? C: No. I: So where do apple trees come from then? C: From apples that grow on apple trees. I: Aha. But you wouldn’t call those mother and father? C: No. I: Okay. So how many trees does it take so that a new tree can grow? Does it take one? Or two? Or more? C: Mh. Just one.	-	-	0	no biological parents / no member of the same species are involved (e.g., a seed from the store)	1	through one other individual of the same species but individuals cannot reproduce sexually (e.g., a seed from another apple (tree))	2	biological parents (sexual reproduction possible)	1
27	Inherited Variation	I2A	I: Now I will show you some more pictures of other animals and plants. And I want you to tell me, from which one this apple tree could have come from.		I: Could the apple tree have come from this apple tree? C: You mean from its apple? I: Yes. C: Maybe. I: Why so? C: Because the apple has seeds in it. I: Could the apple tree have come this oak tree? C: Does it have apples? I: No. C: See. I: And could the apple have come from this apple tree? C: No. I: Why not? C: The apples don’t look ripe yet. First they are green, then they turn yellow and the…	-	-	0	does not consider heritable traits (e.g., only species or size/age)	1	considers heritable traits but does not follow the logic of inheritance (e.g., interbreeding)	2	considers heritable traits and follows the logic of inheritance	0
28	Origin of Variation	V2B	I: What do you think? Does an apple tree look different or the same as the apple tree it came from?		C: First he has no apples. I: And then, when he has apples? C: Then they also first turn yellow and then red. I: So like the tree from which the apple came? C: Yes.	-	-	0	no variation	1	variation only due to environment, sex, or age / (unsuitable or no explanation)	2	variation between parents (inter-parental) or other genetic origin	0
29	Inherited Variation	I2B	I: What do you think? Can an apple tree have siblings?		C: Mh. Maybe from the other apples. I: And what do you think? Would all siblings look different? Or do they look the same? [child exhales] I: Do you have an idea? C: All their apples turn red in the end.	-	-	0	no variation	1	random variation / variation only due to environment, sex, or age / (unsuitable or no explanation)	2	variation between parents (inter-parental) or other genetic origin	0
30	Reproduction		I: Imagine. If we would put a group of apple trees onto an island by themselves with a lot of sunlight and water. We leave them alone then check in with it many years later. What do you think? Would there still be the same number of apple trees? Would there be more or less?		C: There would be more? I: What do you think? Why is that? C: Because from every apple there would grow a new apple tree.	-	-	0	population size stays the same	1	population size changes due to other factors than reproduction (e.g. migration or death)	2	population size increases (through reproduction)	2
1	Intro		I: Okay, this is the first picture I would like to show you. Have you seen this before?		C: Yes, I have seen plenty of those. I: Do you know how they are called? C: Snail. I: Exactly. And this kind of snail is called brown-lipped snail.
2	Individual Variation	V1A	I: Look. The brown-lipped snail has a yellow shell. What do you think? Do all brown-lipped snails have a yellow shell?		C: No, not all. I: Why not? C: Because some snails are brown and some are more like that colour [points at screen]. I: And is that be the same kind of snail? A brown-lipped-snail like this one? Or is that a different snail. C: It could be a different snail.	-	-	0	no variation / between-species variation	1	variation only due to environment, sex, or age / (unsuitable or no explanation)	2	biological variation (e.g., "inherent uniqueness")	0
3	Individual Variation	V1B	I: If we could look inside the snail, we would find that the snail has a white stomach in its body. What do you think? Do all brown-lipped snails have a white stomach in their bodies?		C: A different kind of snail has a different colour maybe.	-	-	0	no variation / between-species variation	1	variation only due to environment, sex, or age / (unsuitable or no explanation)	2	biological variation (e.g., "inherent uniqueness")	0
4	Origin of Variation	V2A	I: What do you think? Why do some brown-lipped snails have a grey body and some brown-lipped snails have a black body?		C: Because this one has parents. And this one has parents with that colour. And the other have a different colour.	-	-	0	between-species variation / unsuitable answer	1	variation originates from environment, sex, or age	2	inter-parental variation [or other random factors (such as mutations)]	2
5	Limited Resources	S1A	I: What do you think? Is there always enough food for all snails out there? Even if there are a lot of snails?		C: No. I: Why not? C: Because one might live in a garden and another one might live in a city.	-	-	0	unlimited resources	1	limited resources (unsuitable or no explanation)	2	limited resources due to external (e.g., climate/ location) or internal (e.g., competition)	2
6	Limited Resources	S1B	I: What do you think? Does it happen sometimes that one snail has more food than another snail?		C: If they live at different places, yes.	-	-	0	equal distribution	1	unequal distribution (unsuitable or no explanation)	2	unequal distribution due to external (e.g., climate/ location) or internal (e.g., competition)	2
7	Speciation (Origin of Species)	S4A	I: What do you think? Have there always been brown-lipped snails in the world? Or was there also a time when there were no brown-lipped snails?		C: There was a time without snails. That was the time of the dinosaurs. There were Stegosaurus and Triceratops and Brachiosaurus. I: So how come there are snails now? C: There was a big meteorid and then there was fire everywhere and all the dinosaurs died. I: And what about the snails? C: They got born after all dinosaurs were dead.	-	-	0	has always existed	1	has NOT always existed (unsuitable or no explanation)	2	has NOT always existed but decended from other species (through evolution)	1
8	Speciation (Origin of Species)	S4B	I: What do you think? Will there forever be brown-lipped snails in the world?		C: I think so.	-	-	0	will exist forever	1	will NOT exist forever (unsuitable or no explanation)	2	will NOT exist forever because they will go extict or evolve	0
9	Differences in Fitness	V3A	I: Animals with a good sense of smell are more likely to get food. What do you think? Do all snails have a good sense of smell?		C: No. I: Why not? C: Because snails don’t have a nose. They eat salad. I: So they don’t have a sense of smell at all? C: Have you ever seen a snail with a nose?! I: No, I haven’t. C: See.	-	-	0	all have the same preconditions / between-species variation	1	different preconditions due to environment, sex, or age / (unsuitable or no explanation)	2	different preconditions ("inherent uniqueness")	0
10	Differences in Fitness	V3B	skipped		skipped	-	-	0	no effect (or unsuitable answer)	1	affects the individual (e.g., less food) but could NOT lead to an earlier death (live the same / live longer)	2	affects the individual, which could lead to an earlier death	-
11	Reproduction	I1A	I: What do you think? Do snails have a mother?		C: Yes. I: And do they have a father? C: No. I: Why not? C: Maybe they already died. I: So, they had a father once? C: Yes. But then he died.	-	-	0	no biological parents / no member of the same species are involved (e.g., a seed from the store)	1	through one other individual of the same species but individuals cannot reproduce sexually (e.g., a seed from another apple (tree))	2	biological parents (sexual reproduction possible)	2
12	Inherited Variation	I2A	I: Now I will show you some more pictures of other animals and plants. And I want you to tell me, which ones could be the parents of this brown-lipped snail.		I: So, could this brown-lipped snail be a parent of the snail? C: Yes. I: Why this one? C: Because it is a snail. I: And could this burgundy snail be a parent of the snail? C: No. I: Why not? C: Because it is a different snail. I: And could this brown-lipped snail be a parent of the snail? C: No. I: Why not? C: Because it has a pink shell. And the other one is yellow. I: Ah, I see. And could this…	-	-	0	does not consider heritable traits (e.g., only species or size/age)	1	considers heritable traits but does not follow the logic of inheritance (e.g., interbreeding)	2	considers heritable traits and follows the logic of inheritance	2
13	Origin of Variation	V2B	I: What do you think? Does a snail look different or the same as its parents?		C: Not exactly, but quite alike. I: So how come that they look quite alike? C: [child exhales]… That is a difficult question. I: It is. C: I mean my parents always say that I look like my father. But I have my mother’s eyes. I: Okay, so how come that a snail does not look exactly like its parents. C: Because the parents already look different.	-	-	0	no variation	1	variation only due to environment, sex, or age / (unsuitable or no explanation)	2	variation between parents (inter-parental) or other genetic origin	2
14	Inherited Variation	I2B	I: What do you think? Can a snail have siblings?		C: Mh, maybe. I: Okay, and what do you think? Do all siblings look different? Or do they look the same? C: Different. I: Okay, what do you think? Why is that? [child exhales]…. I: Is that a difficult question? C: Yes. I mean, I don’t look like my sister. She looks more like my mom. I: And for snails? C: Maybe boys look more like their dads and girls look more like the moms?	-	-	0	no variation	1	random variation / variation only due to environment, sex, or age / (unsuitable or no explanation)	2	variation between parents (inter-parental) or other genetic origin	1
15	Reproduction	I1B	I: Imagine. If we would put a group of snails onto an island by themselves with a lot of food and water. We leave them alone then check in with it many years later. What do you think? Would there still be the same number of snails? Would there be more or less?		C: There would be more. I: What do you think? Why is that? C: Because some of them would get babies.	-	-	0	population size stays the same	1	population size changes due to other factors than reproduction (e.g. migration or death)	2	population size increases (through reproduction)	2
31	Intro1		I: Imagine. There is an island in the middle of the sea. On this island, ...
32	Intro2		I: there live ferns called eagle ferns. Let's take a closer look at those ferns.
33	Intro3		I: There is one group of ferns that have poison in their leaves. Animals that try to eat the leaves get sick from it and quickly stop.
34	Intro4		I: And there is one group of ferns that do not have poison in their leaves.
35	Intro5		I: Now imagine, a large swarm of grasshoppers flies to the island. Grasshoppers eat the leaves and stems of plants.
36	Differences in Reproduction and Survival Rate	S2A	I: What do you think? What happens now?		C: The grasshoppers eat the ferns. I: And would some of the ferns die? C: Yes. The one without poison because they cannot defend themselves if they don’t grow poison.	-	-	0	all are affected the same (no differences)	1	effect on unpoisonous ferns but they do not die / poisonous ferns die	2	death of unpoisonous ferns	2
37	Differences in Reproduction and Survival Rate	S2B	I: What do you think? Will there be more young ferns of one kind of ferns?		C: Em. I don’t think so. I: Why not? C: I am not sure.	-	-	0	all are affected the same (no differences)	1	more offspring of poisonous ferns (but unsuitable/ no explanation) / more offspring of unpoisonous ferns	2	more offspring of poisonous ferns (because they are more likely to survive)	0
38	Change in Population	S3A	I: In the beginning we had the same number of ferns that had poison in their leaves and ferns with no poison in their leaves. Now a few years go by. What do you think? Are there still as many ferns without poison in their leaves than before?		C: No. I: Why not? C: Because they all got eaten by the grasshoppers.	-	-	0	population size does NOT change	1	population size changes through other factors than death	2	less/no unpoisonous ferns (because they are more likely to die)	2
39	Change in Population	S3B	I: What do you think? Are there still as many ferns with poison in their leaves than before?		C: Yes. I: What do you think? Why is that? C: Because they could defend themselves.	-	-	0	population size does NOT change	1	population size changes through other factors than surviving and reproducing successfully	2	more poisonous ferns (because they are more likely to survive and reproduce)	0
40	Speciation (Common Ancestry)	S4C	I: Look. This is an eagle fern. And here I have another picture of a (coastal) woodfern and an (American) royal fern. What do you think? How come these plants look so much alike?		C: Because they are all ferns.	-	-	0	no specific reason / unsuitable answer (e.g. all are green)	1	they are all of the same kind (e.g., they are all ferns)	2	they are related (through evolution)	1
41	Speciation (Common Ancestry)	S4D	I: Do you think a eagle fern and a woodfern could have young plants together?		C: Probably not. I: Why not? C: Because they don’t do that.	-	-	0	the individuals could reproduce	1	the individuals could NOT reproduce (no reason / unsuitable answer)	2	the individuals could NOT reproduce because different species cannot interbreed (are of different species)	1

## Sheet: Hidden3
No.	KeyConcept	Item	Question	Image	Dialogue	CategoryX_Value	CategoryX_Expl	Category-1_Value	Category-1_Expl	Category0_Value	Category0_Expl	Category1_Value	Category1_Expl	OurRating
16	Intro		I: Okay. So, this is the first picture, I would like to show you. Do you know what that is? Have you seen it before?		C: A sunfl… em... No… a dandelion I: Exactly, well done.
17	Individual Variation	V1A	I: Look. The dandelion has 200 petals. What do you think? Do all dandelions have 200 petals?		C: No. I: Why not? C: Maybe some of them have mutations. I: Oh. Okay. What are mutations? C: It means that they are different.	-	-	0	no variation / between-species variation	1	variation only due to environment, sex, or age / (unsuitable or no explanation)	2	biological variation (e.g., "inherent uniqueness")	2
18	Individual Variation	V1B	I: If we could look inside the dandelion, we would find that the dandelion has white sap in its stem. What do you think? Do all dandelions have white sap in their stem?		C: Not if they have a mutation.	-	-	0	no variation / between-species variation	1	variation only due to environment, sex, or age / (unsuitable or no explanation)	2	biological variation (e.g., "inherent uniqueness")	2
19	Origin of Variation	V2A	I: What do you think? Why do some dandelions have rounded leaves and some dandelion have pointed leaves?		C: Maybe this one grew from a seed from a plant with leaves shaped like that. And this one came from another plant.	-	-	0	between-species variation / unsuitable answer	1	variation originates from environment, sex, or age	2	inter-parental variation [or other random factors (such as mutations)]	2
20	Limited Resources	S1A	I: What do you think? Is there always enough water for all dandelions out there? Even if there are a lot of dandelions?		C: I think so. I: What do you think? Why is that? C: Because there is always enough rain. Maybe in some regions there is not so much rain. Like in a desert. If a dandelion would grow in a desert it would probably die.	-	-	0	unlimited resources	1	limited resources (unsuitable or no explanation)	2	limited resources due to external (e.g., climate/ location) or internal (e.g., competition)	2
21	Limited Resources	S1B	I: What do you think? Does it happen sometimes that one dandelion has more water than another dandelions?		C: If they grow very close maybe one would wrap its roots around the other one. I: And that one would not get as much water as the other one any more? C: No.	-	-	0	equal distribution	1	unequal distribution (unsuitable or no explanation)	2	unequal distribution due to external (e.g., climate/ location) or internal (e.g., competition)	2
22	Speciation (Origin of Species)	S4A	I: What do you think? Have there always been dandelions in the world? Or was there also a time when there were no dandelions?		C: There was a time without. I: So how come there are dandelions now? C: Mh. I mean it evolved somehow. From other plants. But I don’t know what kind of plant that was. I do not know many plants.	-	-	0	has always existed	1	has NOT always existed (unsuitable or no explanation)	2	has NOT always existed but decended from other species (through evolution)	2
23	Speciation (Origin of Species)	S4B	I: What do you think? Will there forever be dandelions in the world?		C: Hm. They could evolve into another plant. But they could also all die if the world would turn into a desert.	-	-	0	will exist forever	1	will NOT exist forever (unsuitable or no explanation)	2	will NOT exist forever because they will go extict or evolve	2
24	Differences in Fitness	V3A	I: Plants with long roots are more likely to get food. What do you think? Do all dandelions grow long roots?		C: No. I: Why not? C: Because they are all different.	-	-	0	all have the same preconditions / between-species variation	1	different preconditions due to environment, sex, or age / (unsuitable or no explanation)	2	different preconditions ("inherent uniqueness")	2
25	Differences in Fitness	V3B	I: What do you think? What would happen to a dandelion that wouldn’t have long roots?		C: It would probably die. I: Why so? C: Because it can’t survive without water.	-	-	0	no effect (or unsuitable answer)	1	affects the individual (e.g., less water) but could NOT lead to an earlier death (live the same / live longer)	2	affects the individual, which could lead to an earlier death	2
26	Reproduction	I1A	I: What do you think? Do dandelions have a mother?		C: I wouldn’t call it like that. I: So how would you call it? C: Just dandelion. I: And does a dandelion have something like a father? Like a second dandelion? C: No. They just need a bee that flies to the dandelion. Then it grows seed and they spread everywhere.	-	-	0	no biological parents / no member of the same species are involved (e.g., a seed from the store)	1	through one other individual of the same species but individuals cannot reproduce sexually (e.g., a seed from another apple (tree))	2	biological parents (sexual reproduction possible)	1
27	Inherited Variation	I2A	I: Now I will show you some more pictures of other animals and plants. So let's look if we can find the one or the ones, from which one this dandelion could have come from.		I: Could the dandelion have come from this dandelion? C: Yes. I: And why do you think that is? C: Because it has these white seeds here. I: Okay. And could the dandelion have come from this grass? C: No. Grass has no seeds. I: And could the dandelion have come from this dandelion? C: No, I don’t see any seeds. I: Okay. Could the dandelion have come from this fern? C: No. That is a different speci…	-	-	0	does not consider heritable traits (e.g., only species or size/age)	1	considers heritable traits but does not follow the logic of inheritance (e.g., interbreeding)	2	considers heritable traits and follows the logic of inheritance	0
28	Origin of Variation	V2B	I: What do you think? Does a dandelion look different or the same as the dandelion it came from?		C: They look the same. Only if there is a mutation they can look different.	-	-	0	no variation	1	variation only due to environment, sex, or age / (unsuitable or no explanation)	2	variation between parents (inter-parental) or other genetic origin	2
29	Inherited Variation	I2B	I: What do you think? Can a dandelion have siblings?		C: Yes. The other dandelions. I: Okay. So what do you think? Would all dandelions that come from the same dandelion look different? Or the same? C: Pretty much the same. I: Could they also look different? C: If they would have a mutation, yes.	-	-	0	no variation	1	random variation / variation only due to environment, sex, or age / (unsuitable or no explanation)	2	variation between parents (inter-parental) or other genetic origin	2
30	Reproduction		I: Imagine. If we would put a group of dandelions onto an island by themselves with a lot of sunlight and water. We leave them alone then check in with it many years later. What do you think? Would there still be the same number of dandelions? Would there be more or less?		C: I think soon the whole island would be full with dandelions. I: Why is that? C: Because there would grow new ones from the white seeds.	-	-	0	population size stays the same	1	population size changes due to other factors than reproduction (e.g. migration or death)	2	population size increases (through reproduction)	2
1	Intro		I: Okay, this is the second picture I would like to show you. Have you seen this before?		C: That is a fox. I: Have you seen one before? C: In the zoo. I: I see. You know. This kind of fox is called red fox.
2	Individual Variation	V1A	I: Look. The fox has a white tail tip. What do you think? Do all red foxes have a white tail tip?		C: No. I: Why not? C: Because some might have a brown tip. I: What do you think? Why is that? C: Because every fox is different.	-	-	0	no variation / between-species variation	1	variation only due to environment, sex, or age / (unsuitable or no explanation)	2	biological variation (e.g., "inherent uniqueness")	2
3	Individual Variation	V1B	I: If we could look inside the fox, we would find that the fox has a white stomach in its body. What do you think? Do all red foxes have a white stomach in their bodies?		C: No. I: Why not? C: Because every fox is different.	-	-	0	no variation / between-species variation	1	variation only due to environment, sex, or age / (unsuitable or no explanation)	2	biological variation (e.g., "inherent uniqueness")	2
4	Origin of Variation	V2A	I: What do you think? Why do some red foxes have white paws and some red foxes have black paws?		C: Again, every fox is different. I: And how come that they are different? C: Because they all look different.	-	-	0	between-species variation / unsuitable answer	1	variation originates from environment, sex, or age	2	inter-parental variation [or other random factors (such as mutations)]	0
5	Limited Resources	S1A	I: What do you think? Is there always enough food for all foxes out there? Even if there are a lot of foxes?		C: No. I: Why not? C: Because when a lot of foxes live in the same area and let’s say they eat other animals. Then soon there might be no animals left.	-	-	0	unlimited resources	1	limited resources (unsuitable or no explanation)	2	limited resources due to external (e.g., climate/ location) or internal (e.g., competition)	2
6	Limited Resources	S1B	I: What do you think? Does it happen sometimes that one fox has more food than another fox?		C: When one is better at hunting.	-	-	0	equal distribution	1	unequal distribution (unsuitable or no explanation)	2	unequal distribution due to external (e.g., climate/ location) or internal (e.g., competition)	2
7	Speciation (Origin of Species)	S4A	I: What do you think? Have there always been foxes in the world? Or was there also a time when there were no foxes?		C: There was a time without foxes. I: So how come there are foxes now? C: I know that dogs evolved from wolves. So maybe the foxes evolved from a similar animal like a wolf.	-	-	0	has always existed	1	has NOT always existed (unsuitable or no explanation)	2	has NOT always existed but decended from other species (through evolution)	2
8	Speciation (Origin of Species)	S4B	I: What do you think? Will there forever be foxes in the world?		C: I mean. When foxes came from wolves. Then maybe there will be new animals that evolve from the foxes.	-	-	0	will exist forever	1	will NOT exist forever (unsuitable or no explanation)	2	will NOT exist forever because they will go extict or evolve	2
9	Differences in Fitness	V3A	I: Animals with a good sense of smell are more likely to get food. What do you think? Do all red foxes have a good sense of smell?		C: Yes. They are predators. That is why they all have a very good smell.	-	-	0	all have the same preconditions / between-species variation	1	different preconditions due to environment, sex, or age / (unsuitable or no explanation)	2	different preconditions ("inherent uniqueness")	0
10	Differences in Fitness	V3B	I: What do you think? What would happen to a fox that wouldn’t have a good sense of smell?		C: It would probably die. I: Why so? C: It would not find enough food. And I don’t think the others would share. Maybe his family. But I have never seen that.	-	-	0	no effect (or unsuitable answer)	1	affects the individual (e.g., less food) but could NOT lead to an earlier death (live the same / live longer)	2	affects the individual, which could lead to an earlier death	2
11	Reproduction	I1A	I: What do you think? Do foxes have a mother?		C: Yes. I: And do foxes also have a father? C: Yes.	-	-	0	no biological parents / no member of the same species are involved (e.g., a seed from the store)	1	through one other individual of the same species but individuals cannot reproduce sexually (e.g., a seed from another apple (tree))	2	biological parents (sexual reproduction possible)	2
12	Inherited Variation	I2A	I: Now I will show you some more pictures of other animals and plants. And I want you to tell me, which ones could be the parents of this red fox.		I: Could this fox be a parent of the fox? C: Mhh… It has black feet. So yes. I: Okay. And could this dog be a parent of the fox? C: No! That is not a fox! I: Okay. Then, could this fox be a parent of the fox? C: It looks too small to be a parent. I: Could this fern be a parent of the fox? C: Are you kidding me? Foxes are not plants. I: I see. And could this raven be a parent of the fox? C: No. I:…	-	-	0	does not consider heritable traits (e.g., only species or size/age)	1	considers heritable traits but does not follow the logic of inheritance (e.g., interbreeding)	2	considers heritable traits and follows the logic of inheritance	2
13	Origin of Variation	V2B	I: What do you think? Does a fox look different or the same as its parents?		C: Different. I: What do you think? Why is that? C: Maybe through a mutation. I: A mutation? C: Yes.	-	-	0	no variation	1	variation only due to environment, sex, or age / (unsuitable or no explanation)	2	variation between parents (inter-parental) or other genetic origin	2
14	Inherited Variation	I2B	I: What do you think? Can a fox have siblings?		C: Yes, probably. I: What do you think? Do all siblings look different? Or do they look the same? C: They kind of look alike. But they do not look the same. I: So why wouldn’t they look alike? C: Because of mutations.	-	-	0	no variation	1	random variation / variation only due to environment, sex, or age / (unsuitable or no explanation)	2	variation between parents (inter-parental) or other genetic origin	2
15	Reproduction	I1B	I: Imagine. If we would put a group of foxes onto an island by themselves with a lot of food and water. We leave them alone then check in with it many years later. What do you think? Would there still be the same number of foxes? Or would there be more or less?		C: More. I: What so you think? Why is that? C: Because they would have babies.	-	-	0	population size stays the same	1	population size changes due to other factors than reproduction (e.g. migration or death)	2	population size increases (through reproduction)	2
31	Intro1		I: Imagine. There is an island in the middle of the sea. On this island, ...
32	Intro2		I: there live crows called hooded-crows. Let's take a closer look at those crows.
33	Intro3		I: There is one group of crows with larger beaks. With these big beaks they eat beetles.
34	Intro4		I: And there is one group of crows with smaller beaks. With these smaller beaks they eat seeds.
35	Intro5		I: Now image, there is a disaster on the island and huge waves flood the part where the beetles have their burrows, and all of the beetles die.
36	Differences in Reproduction and Survival Rate	S2A	I: What do you think? What happens now?		C: The crows that ate the beatles die.	-	-	0	all are affected the same (no differences)	1	effect on crows with large beaks but they do not die / crows with small beaks die	2	death of crows with large beaks	2
37	Differences in Reproduction and Survival Rate	S2B	I: What do you think? Will there be more babies of one kind of crows?		C: Yes. I: Why so? C: Because only the crows that ate the seeds survived. I: So they would get more babies? C: Yes.	-	-	0	all are affected the same (no differences)	1	more offspring of crows with small beaks (but unsuitable/ no explanation) / more offspring with large beaks	2	more offspring of crows with small beaks (because they are more likely to survive)	2
38	Change in Population	S3A	I: In the beginning we had the same number of crows that ate seeds and crows that ate beetles. Now a few years go by. What do you think? Are there still as many crows with a large beak than before?		C: No. They all died.	-	-	0	population size does NOT change	1	population size changes through other factors than death	2	less/no crows with larger beaks (because they are more likely to die)	2
39	Change in Population	S3B	I: What do you think? Are there still as many crows with a small beak than before?		C: There would be more, because they would lay eggs. Each one like four eggs.	-	-	0	population size does NOT change	1	population size changes through other factors than surviving and reproducing successfully	2	more crows with smaller beaks (because they are more likely to survive and reproduce)	2
40	Speciation (Common Ancestry)	S4C	I: Look. This is a hooded crow. And here I have another picture of a raven and a carrion crow. What do you think? How come these animals look so much alike?		C: Maybe this is the ancestor of these two.	-	-	0	no specific reason / unsuitable answer (e.g. all have black feathers)	1	they are all of the same kind (e.g., they are all birds or all crows)	2	they are related (through evolution)	2
41	Speciation (Common Ancestry)	S4D	I: Do you think a hooded-crow and a raven could have babies together?		C: No, I don’t think so. I: Why? C: Because they are different birds.	-	-	0	the individuals could reproduce	1	the individuals could NOT reproduce (no reason / unsuitable answer)	2	the individuals could NOT reproduce because different species cannot interbreed (are of different species)	2

## Sheet: Hidden4
No.	KeyConcept	Item	Question	Image	Dialogue	CategoryX_Value	CategoryX_Expl	Category-1_Value	Category-1_Expl	Category0_Value	Category0_Expl	Category1_Value	Category1_Expl	OurRating
1	Intro		I: Okay, this is the first picture I would like to show you. Have you seen this before?		C: That is a snail. I: Yes. And this snail is called brown-lipped snail. C: Aha. Does it have brown lips? I: I think that this part of the shell is meant by lip. Do you see this brown rim? C: Yes.
2	Individual Variation	V1A	I: Look. The brown-lipped snail has a yellow shell. What do you think? Do all brown-lipped snails have a yellow shell?		C: No. I: No? Why not? C: Mhh. Because when the snail is born it has a transparent shell at first. I saw that with my own eyes when I found a baby snail in our garden.	-	-	0	no variation / between-species variation	1	variation only due to environment, sex, or age / (unsuitable or no explanation)	2	biological variation (e.g., "inherent uniqueness")	1
3	Individual Variation	V1B	I: If we could look inside the snail, we would find that the snail has a white stomach in its body. What do you think? Do all brown-lipped snails have a white stomach in their bodies?		C: Only if they are sick. I: The ones with a white stomach? C: Yes. Or maybe they drank milk.	-	-	0	no variation / between-species variation	1	variation only due to environment, sex, or age / (unsuitable or no explanation)	2	biological variation (e.g., "inherent uniqueness")	1
4	Origin of Variation	V2A	I: What do you think? Why do some brown-lipped snails have a grey body and some brown-lipped snails have a black body?		C: Maybe they are boy and girl? I: Okay. Which one would be the boy then? C: That one [points at snail with black body].	-	-	0	between-species variation / unsuitable answer	1	variation originates from environment, sex, or age	2	inter-parental variation [or other random factors (such as mutations)]	1
5	Limited Resources	S1A	I: What do you think? Is there always enough food for all snails out there? Even if there are a lot of snails?		C: No. I: Why not? C: Hm… Mhh… I: Why would there not be enough food for all snails? C: Maybe it depends on how hungry they are. And if one is very hungry it would eat up all the food and the others would have to wait to the next day till they can eat again.	-	-	0	unlimited resources	1	limited resources (unsuitable or no explanation)	2	limited resources due to external (e.g., climate/ location) or internal (e.g., competition)	2
6	Limited Resources	S1B	I: What do you think? Does it happen sometimes that one snail has more food than another snail?		C: Yes.	-	-	0	equal distribution	1	unequal distribution (unsuitable or no explanation)	2	unequal distribution due to external (e.g., climate/ location) or internal (e.g., competition)	2
7	Speciation (Origin of Species)	S4A	I: What do you think? Have there always been brown-lipped snails in the world? Or was there also a time when there were no brown-lipped snails?		C: Mh. I don’t know.	-	-	0	has always existed	1	has NOT always existed (unsuitable or no explanation)	2	has NOT always existed but decended from other species (through evolution)	-
8	Speciation (Origin of Species)	S4B	I: What do you think? Will there forever be brown-lipped snails in the world?		C: Yes. Not people. But snails yes. I: So, there won’t be people forever in the world? C: No. Not if they keep destroying the forest and the oceans. I: Okay. I see.	-	-	0	will exist forever	1	will NOT exist forever (unsuitable or no explanation)	2	will NOT exist forever because they will go extict or evolve	0
9	Differences in Fitness	V3A	I: Animals with a good sense of smell are more likely to get food. What do you think? Do all snails have a good sense of smell?		C: No. I: No? Why not? C: Because they can be sick. I: Okay. I see.	-	-	0	all have the same preconditions / between-species variation	1	different preconditions due to environment, sex, or age / (unsuitable or no explanation)	2	different preconditions ("inherent uniqueness")	1
10	Differences in Fitness	V3B	I: What do you think? What would happen to a snail that wouldn’t have a good sense of smell?		C: It would have a cold. I: Okay. What do you think? Would it live as long as the other snails? Or would it live longer or die earlier. C: No. It would get better at some point. I: So, it would be healthy again? C: Yes.	-	-	0	no effect (or unsuitable answer)	1	affects the individual (e.g., less food) but could NOT lead to an earlier death (live the same / live longer)	2	affects the individual, which could lead to an earlier death	0
11	Reproduction	I1A	I: What do you think? Do snails have a mother?		C: Yep. I: And do snails have a father? C: Yep.	-	-	0	no biological parents / no member of the same species are involved (e.g., a seed from the store)	1	through one other individual of the same species but individuals cannot reproduce sexually (e.g., a seed from another apple (tree))	2	biological parents (sexual reproduction possible)	2
12	Inherited Variation	I2A	I: Now I will show you some more pictures of other animals and plants. And I want you to tell me, which ones could be the parents of this brown-lipped snail.		I: Could this brown-lipped snail be a parent of the snail? C: No. I: No? Why not? C: Hm. I don’t know. It doesn’t look like a parent. I: How would a parent look like? C: Different. I: And could this burgundy snail be a parent of this snail? C: No. I: Why not? C: Because it does not have the lip. I: You mean the brown lip of the brown-lipped snail? C: Yes. I: Okay. I see. How about this brown-lipp…	-	-	0	does not consider heritable traits (e.g., only species or size/age)	1	considers heritable traits but does not follow the logic of inheritance (e.g., interbreeding)	2	considers heritable traits and follows the logic of inheritance	0
13	Origin of Variation	V2B	I: What do you think? Does a snail look different or the same as its parents?		C: Same.	-	-	0	no variation	1	variation only due to environment, sex, or age / (unsuitable or no explanation)	2	variation between parents (inter-parental) or other genetic origin	0
14	Inherited Variation	I2B	I: What do you think? Can a snail have siblings?		C: Yes. I: And what do you think? Do all the siblings look the same? Or do they look different? C: That depends if they have the same mother. I: Mh. What do you mean by that? What would happen if they had the same mother. C: Then they would look the same? I: And if they had different mothers? C: Then they would look different. I: Okay. I see.	-	-	0	no variation	1	random variation / variation only due to environment, sex, or age / (unsuitable or no explanation)	2	variation between parents (inter-parental) or other genetic origin	1
15	Reproduction	I1B	I: Imagine. If we would put a group of snails onto an island by themselves with a lot of food and water. We leave them alone then check in with it many years later. What do you think? Would there still be the same number of snails? Would there be more or less?		C: Mh. Less. I: Less? Why so? C: Well, some would be born but some would also die.	-	-	0	population size stays the same	1	population size changes due to other factors than reproduction (e.g. migration or death)	2	population size increases (through reproduction)	1
16	Intro		I: Okay, this is the second picture I would like to show you. Have you seen this before?		C: Apple tree. I: An apple tree. Yes. Have you seen an apple tree before? C: Yeah. I like apples. I: Oh yeah, me too.
17	Individual Variation	V1A	I: Look. The apple tree has jagged leaves. What do you think? Do all apple trees have jagged leaves?		C: No. I: No? Why not? C: Because the apple tree that we have in our garden has different leaves? I: Okay. What do you think? How come that they are different? C: Hm, they just grow that way.	-	-	0	no variation / between-species variation	1	variation only due to environment, sex, or age / (unsuitable or no explanation)	2	biological variation (e.g., "inherent uniqueness")	1
18	Individual Variation	V1B	I: If we could look inside the apple tree, we would find that the apple tree has a white sap in its trunk. What do you think? Do all apple trees a white sap in their trunks?		C: Eh-eh. [shakes head] I: No? Why not? C: I have never seen white apple juice. Usually it is yellow. I: I don’t mean the juice from the apples. I mean white sap that the apple tree has in its trunk. C: No, the juice only comes from apples.	-	-	0	no variation / between-species variation	1	variation only due to environment, sex, or age / (unsuitable or no explanation)	2	biological variation (e.g., "inherent uniqueness")	-
19	Origin of Variation	V2A	I: What do you think? Why do some apple trees have white flowers and some apple trees have pink flowers?		C: Because they have different leaves. And different apples.	-	-	0	between-species variation / unsuitable answer	1	variation originates from environment, sex, or age	2	inter-parental variation [or other random factors (such as mutations)]	0
20	Limited Resources	S1A	I: What do you think? Is there always enough water for all apple trees out there? Even if there are a lot of apple trees?		C: No. I: No? Why not? C: Because… because… the climate changes. I: Ah okay.	-	-	0	unlimited resources	1	limited resources (unsuitable or no explanation)	2	limited resources due to external (e.g., climate/ location) or internal (e.g., competition)	2
21	Limited Resources	S1B	I: What do you think? Does it happen sometimes that one apple tree has more water than another apple tree?		C: Mhhh. Yes. I: Yes? How come? C: Mhhh. Maybe this one has bigger leaves and then it is like an umbrella and the rain drops do not fall until the earth.	-	-	0	equal distribution	1	unequal distribution (unsuitable or no explanation)	2	unequal distribution due to external (e.g., climate/ location) or internal (e.g., competition)	2
22	Speciation (Origin of Species)	S4A	I: What do you think? Have there always been apple trees in the world? Or was there also a time when there were no apple trees?		C: A time without. I: There was also a time without? Okay. So, what do you think? How come that there are apple trees now? C: Because we need them.	-	-	0	has always existed	1	has NOT always existed (unsuitable or no explanation)	2	has NOT always existed but decended from other species (through evolution)	1
23	Speciation (Origin of Species)	S4B	I: What do you think? Will there forever be apple trees in the world?		C: Mhh. Yes. I: Yes? C: As long as there are enough seeds there are also apple trees.	-	-	0	will exist forever	1	will NOT exist forever (unsuitable or no explanation)	2	will NOT exist forever because they will go extict or evolve	0
24	Differences in Fitness	V3A	I: Plants with long roots are more likely to get water. What do you think? Do all apple trees grow long roots?		C: No. Look. This one is shorter. And this. And this. And this and this look the same. I: Okay. What do you think? Why do they all have different roots? C: Because they were planted later.	-	-	0	all have the same preconditions / between-species variation	1	different preconditions due to environment, sex, or age / (unsuitable or no explanation)	2	different preconditions ("inherent uniqueness")	1
25	Differences in Fitness	V3B	I: What do you think? What would happen to an apple tree that wouldn’t have long roots?		C: Nothing. I: Nothing? C: M-hm. [nodds] I: So, would it live as long as the others? C: Yes.	-	-	0	no effect (or unsuitable answer)	1	affects the individual (e.g., less water) but could NOT lead to an earlier death (live the same / live longer)	2	affects the individual, which could lead to an earlier death	0
26	Reproduction	I1A	I: What do you think? Do apple trees have a mother?		C: Yes. I: And do apple trees have a father? C: M-hm. [nodds]	-	-	0	no biological parents / no member of the same species are involved (e.g., a seed from the store)	1	through one other individual of the same species but individuals cannot reproduce sexually (e.g., a seed from another apple (tree))	2	biological parents (sexual reproduction possible)	2
27	Inherited Variation	I2A	I: Now I will show you some more pictures of other animals and plants. And I want you to tell me, from which one this apple tree could have come from.		I: Could this apple tree be a parent of this apple tree? C: No. I: No? Why not? C: I don’t know. [shruggs] I: And could this oak tree be a parent of this apple tree? C: No. I: Why not? C: Hm. [shruggs] I: And could this apple tree be a parent of this apple tree? C: No. I: Ah okay. What about this fern? C: Hm… [shruggs] I: And could this raven be a parent of this apple tree? C: No. I: No? Why not?…	-	-	0	does not consider heritable traits (e.g., only species or size/age)	1	considers heritable traits but does not follow the logic of inheritance (e.g., interbreeding)	2	considers heritable traits and follows the logic of inheritance	-
28	Origin of Variation	V2B	I: What do you think? Does an apple tree look different or the same as the apple tree it came from?		C: Different. I: How come? C: Hm. I don’t know. I: Okay.	-	-	0	no variation	1	variation only due to environment, sex, or age / (unsuitable or no explanation)	2	variation between parents (inter-parental) or other genetic origin	1
29	Inherited Variation	I2B	I: What do you think? Can an apple tree have siblings?		C: Yes. All plants are siblings. I: All plants? You mean tulips can be the siblings of apple trees? C: Yes. And sunflowers and daisies. I: I see.	-	-	0	no variation	1	random variation / variation only due to environment, sex, or age / (unsuitable or no explanation)	2	variation between parents (inter-parental) or other genetic origin	-
30	Reproduction		I: Imagine. If we would put a group of apple trees onto an island by themselves with a lot of sunlight and water. We leave them alone then check in with it many years later. What do you think? Would there still be the same number of apple trees? Would there be more or less?		C: If there is a vulcano on the island then there are less. Because it would explode and all the trees would be covered with lava. I: Ah okay. But what if there is no vulcano on the island? C: Then there would be the same.	-	-	0	population size stays the same	1	population size changes due to other factors than reproduction (e.g. migration or death)	2	population size increases (through reproduction)	0
31	Intro1		I: Imagine. There is an island in the middle of the sea. On this island, ...
32	Intro2		I: there live ferns called eagle ferns. Let's take a closer look at those ferns.
33	Intro3		I: There is one group of ferns that have poison in their leaves. Animals that try to eat the leaves get sick from it and quickly stop.
34	Intro4		I: And there is one group of ferns that do not have poison in their leaves.
35	Intro5		I: Now imagine, a large swarm of grasshoppers flies to the island. Grasshoppers eat the leaves and stems of plants.
36	Differences in Reproduction and Survival Rate	S2A	I: What do you think? What happens now?		C: The grasshoppers die. I: Why do they die? C: Because they eat the ferns with the poison. I: Okay. And do some of the ferns die as well? C: M-hm. [nodds] I: Like all of them? Or just the ones with poison or the ones without poison? C: Only these. [points at ferns with poison] I: And why do these die? C: Because they get eaten by the grasshoppers.	-	-	0	all are affected the same (no differences)	1	effect on unpoisonous ferns but they do not die / poisonous ferns die	2	death of unpoisonous ferns	1
37	Differences in Reproduction and Survival Rate	S2B	I: What do you think? Will there be more young ferns of one kind of ferns?		C: Hm? I: Will there be more young ferns with poison, more young ferns without poison? Or will there be the same number of both? C: More with poison? I: Why so? C: Because they get eaten more and then there have to grow more new ones of them.	-	-	0	all are affected the same (no differences)	1	more offspring of poisonous ferns (but unsuitable/ no explanation) / more offspring of unpoisonous ferns	2	more offspring of poisonous ferns (because they are more likely to survive)	1
38	Change in Population	S3A	I: In the beginning we had the same number of ferns that had poison in their leaves and ferns with no poison in their leaves. Now a few years go by. What do you think? Are there still as many ferns without poison in their leaves than before?		C: Yes.	-	-	0	population size does NOT change	1	population size changes through other factors than death	2	less/no unpoisonous ferns (because they are more likely to die)	0
39	Change in Population	S3B	I: What do you think? Are there still as many ferns with poison in their leaves than before?		C: No. I: No? Are there more or less than before? C: Less.	-	-	0	population size does NOT change	1	population size changes through other factors than surviving and reproducing successfully	2	more poisonous ferns (because they are more likely to survive and reproduce)	1
40	Speciation (Common Ancestry)	S4C	I: Look. This is an eagle fern. And here I have another picture of a (coastal) woodfern and an (American) royal fern. What do you think? How come these plants look so much alike?		C: Hmm… [pause] I: Do you have an idea? C: No.	-	-	0	no specific reason / unsuitable answer (e.g. all are green)	1	they are all of the same kind (e.g., they are all ferns)	2	they are related (through evolution)	-
41	Speciation (Common Ancestry)	S4D	I: Do you think a eagle fern and a woodfern could have young plants together?		C: No. I: No? Why not? C: Because… mh… They have have different names.	-	-	0	the individuals could reproduce	1	the individuals could NOT reproduce (no reason / unsuitable answer)	2	the individuals could NOT reproduce because different species cannot interbreed (are of different species)	2
